# Supplementary material for: Identification, Molecular Cloning, and Functional Characterization of a Wheat UDP-Glucosyltransferase Involved in Resistance to Fusarium Head Blight and to Mycotoxin Accumulation
Source: Front Plant Sci. 2018 Dec 13;9:1853. doi: 10.3389/fpls.2018.01853 (PMC6300724; doi:10.3389/fpls.2018.01853)
Supplement: Supplementary Table 2 — Synteny analysis between B. distachyon proteins Bradi5g00230.1 to Bradi5g09987.1 and wheat deduced protein sequences. [file Table_2.XLSX]

## Sheet: vsCSSHCv2.2 i40qov50n100
Supplementary Table 2: Synteny analysis between B. distachyon proteins Bradi5g00230.1 to Bradi5g09987.1 and wheat deduced protein sequences
blastp -query Bradi5g0xxxx.pep.faa -db $db -evalue 1e-5 -num_threads 10 -max_hsps 1 -max_target_seqs 100 -outfmt "$OUTFMT" | sort -k 1,1 -k 13,13g | awk '{ if ($1 ~ /\.1$/ && sprintf("%.2f", ($8-$7+1)/$9) >= 0.50 && $3 >= 40 ) {print } }'
#gene	qseqid	sseqid	chr	pident	length	mismatch	gapopen	qstart	qend	qlen	sstart	send	slen	evalue	bitscore
1	Bradi5g00230.1	Traes_2BS_BE14ED297.1	2B	53.55	155	66	3	21	174	177	133	282	285	4e-52	171
1	Bradi5g00230.1	Traes_3B_D756389C3.1	3B	53.55	155	66	3	21	174	177	132	281	284	4e-52	172
1	Bradi5g00230.1	Traes_7BL_D29452667.1	7B	53.55	155	66	3	21	174	177	133	282	285	5e-52	171
1	Bradi5g00230.1	Traes_4BS_2D70F9779.1	4B	52.9	155	67	3	21	174	177	126	275	278	3e-51	169
1	Bradi5g00230.1	Traes_1AL_A9BE6FA5D.1	1A	52.26	155	68	3	21	174	177	133	282	285	9e-51	168
1	Bradi5g00230.1	Traes_4AS_00A947384.1	4A	52.9	155	67	3	21	174	177	133	282	285	1e-50	168
1	Bradi5g00230.1	Traes_6DL_DF4CBCED1.1	6D	52.9	155	67	3	21	174	177	133	282	285	3e-50	167
1	Bradi5g00230.1	Traes_7DS_A263644FB.1	7D	52.26	155	68	3	21	174	177	133	282	285	6e-49	163
2	Bradi5g00440.1	Traes_3AL_F42DE0A6B.1	3A	75.97	308	61	2	1	308	315	1	295	361	6e-172	486
2	Bradi5g00440.1	Traes_7BL_A36D76558.1	7B	73.94	307	75	2	1	306	315	1	303	308	1e-164	466
2	Bradi5g00440.1	Traes_3B_C6FD523D7.1	3B	75.73	309	74	1	1	309	315	1	308	1271	4e-162	489
2	Bradi5g00440.1	Traes_7DL_A4270172B.1	7D	77.17	311	66	3	1	306	315	133	443	453	2e-160	461
2	Bradi5g00440.1	Traes_3AL_91749D67D.1	3A	74.76	309	77	1	1	309	315	1	308	1288	3e-159	482
2	Bradi5g00440.1	Traes_1AS_BBA61C13B.1	1A	72.43	301	76	3	1	299	315	1	296	296	8e-159	450
2	Bradi5g00440.1	Traes_1AS_652B7EAA6.1	1A	72.09	301	77	3	1	299	315	1	296	296	9e-158	447
2	Bradi5g00440.1	Traes_3B_E041382C5.1	3B	70.45	308	89	1	1	308	315	1	306	335	4e-157	447
2	Bradi5g00440.1	Traes_1AS_1ED7A9DDF.1	1A	70.63	303	82	3	8	308	315	1	298	306	2e-155	442
2	Bradi5g00440.1	Traes_1AS_09B08479A.1	1A	68.83	308	89	3	1	306	315	1	303	351	5e-155	443
2	Bradi5g00440.1	Traes_1BS_698B01CDD.1	1B	68.73	307	90	2	1	306	315	1	302	459	3e-154	445
2	Bradi5g00440.1	Traes_1AS_01020E80D.1	1A	71.43	301	79	3	8	306	315	1	296	448	9e-154	443
2	Bradi5g00440.1	Traes_1BS_021920557.1	1B	69.71	307	87	3	1	306	315	1	302	408	3e-152	438
2	Bradi5g00440.1	Traes_1BS_0971F269D.1	1B	67.52	314	89	3	1	306	315	1	309	774	2e-149	443
2	Bradi5g00440.1	Traes_1DS_48A4B1832.1	1D	67.11	304	94	2	3	305	315	2	300	485	4e-144	420
2	Bradi5g00440.1	Traes_1BS_A8FFC47EB.1	1B	66.45	307	96	3	1	306	315	1	301	636	2e-143	423
2	Bradi5g00440.1	Traes_1BS_988C6875B.1	1B	69.93	276	76	3	32	305	315	1	271	279	2e-142	408
2	Bradi5g00440.1	Traes_1DS_3C6EAAFFD.1	1D	66.44	295	86	3	1	287	315	1	290	290	2e-141	406
2	Bradi5g00440.1	Traes_7AL_13357E3DA.1	7A	77.87	244	54	0	8	251	315	1	244	244	5e-139	398
2	Bradi5g00440.1	Traes_1AS_B6C4579B6.1	1A	64.98	317	96	4	1	309	315	1	310	457	9e-138	403
2	Bradi5g00440.1	Traes_7DL_1D076C164.1	7D	73.55	276	72	1	32	306	315	1	276	710	2e-134	402
2	Bradi5g00440.1	Traes_1BS_7E11DD20D.1	1B	67.54	268	79	2	1	260	315	1	268	273	3e-131	379
2	Bradi5g00440.1	Traes_1BS_F59457C74.1	1B	60.84	309	107	3	1	308	315	1	296	297	4e-128	372
2	Bradi5g00440.1	Traes_1BS_14EE461B0.1	1B	59.22	309	112	3	1	308	315	1	296	501	1e-120	360
2	Bradi5g00440.1	Traes_7BL_6301176E1.1	7B	70.66	242	68	1	55	293	315	2	243	244	4e-119	347
2	Bradi5g00440.1	Traes_1DS_571BDA15D.1	1D	61.13	301	107	3	9	308	315	5	296	993	1e-116	363
2	Bradi5g00440.1	Traes_3DL_E441F14E3.1	3D	56.63	309	123	3	4	312	315	1	298	1333	6e-111	353
2	Bradi5g00440.1	Traes_1AS_A41887042.1	1A	63.89	252	86	2	1	251	315	1	248	253	3e-110	325
2	Bradi5g00440.1	Traes_1BS_B64557385.1	1B	58.18	275	105	2	35	308	315	1	266	551	1e-104	321
2	Bradi5g00440.1	Traes_1BS_2EE629420.1	1B	55.05	307	104	4	1	306	315	1	274	708	1e-103	322
2	Bradi5g00440.1	Traes_1BS_9F4D9ABBF.1	1B	65.87	208	70	1	1	207	315	1	208	208	1e-100	299
2	Bradi5g00440.1	Traes_3DL_46648C68A.1	3D	74.59	185	46	1	125	309	315	1	184	1148	1e-86	285
2	Bradi5g00440.1	Traes_1BS_60C94B6B9.1	1B	71.07	159	45	1	1	158	315	1	159	160	3e-79	243
2	Bradi5g00440.1	Traes_1BS_19BEB1F05.1	1B	63.8	163	53	2	145	306	315	43	200	219	4e-68	216
2	Bradi5g00440.1	Traes_1BL_4408299C1.1	1B	53.55	183	73	4	125	305	315	1	173	590	7e-54	188
2	Bradi5g00440.1	Traes_7DS_6EF728BED.1	7D	40.14	294	156	8	12	298	315	8	288	591	1e-52	185
2	Bradi5g00440.1	Traes_4AL_4FC92F73B.1	4A	41.63	233	126	5	70	300	315	1	225	492	4e-47	168
3	Bradi5g00450.1	Traes_3B_C6FD523D7.1	3B	41.19	505	152	11	1	372	417	655	1147	1271	7e-90	298
3	Bradi5g00450.1	Traes_3DL_46648C68A.1	3D	41.87	461	141	8	1	336	417	531	989	1148	5e-86	286
3	Bradi5g00450.1	Traes_3AL_91749D67D.1	3A	48.91	321	96	4	1	254	417	655	974	1288	9e-82	275
4	Bradi5g00460.1	Traes_2BL_DE4C02E941.1	2B	44.44	135	60	5	1	131	137	1	124	129	7e-29	105
4	Bradi5g00460.1	Traes_4DS_FB62AE30B.1	4D	42.71	96	48	3	42	135	137	35	125	128	2e-17	75.5
4	Bradi5g00460.1	Traes_4DL_7E5F0016D.1	4D	45.56	90	44	2	42	131	137	27	111	119	6e-17	74.3
4	Bradi5g00460.1	Traes_4AL_21753B4FC.1	4A	40	95	51	2	41	135	137	30	118	120	5e-15	68.9
5	Bradi5g00467.1	Traes_4AL_795326026.1	4A	74.64	418	100	3	77	492	494	2	415	416	0	651
6	Bradi5g00477.1	Traes_1AL_4F38F3938.1	1A	81.61	87	16	0	22	108	109	426	512	632	2e-41	145
6	Bradi5g00477.1	Traes_1BL_10F7957C1.1	1B	81.61	87	16	0	22	108	109	426	512	633	2e-41	145
6	Bradi5g00477.1	Traes_1DL_BFC72DDF8.1	1D	81.61	87	16	0	22	108	109	464	550	660	5e-41	145
6	Bradi5g00477.1	Traes_1AL_D1D0C2774.1	1A	45.16	62	30	1	25	86	109	788	845	956	1e-07	50.1
6	Bradi5g00477.1	Traes_1BL_850B64FB8.1	1B	45.16	62	30	1	25	86	109	705	762	873	2e-07	49.7
6	Bradi5g00477.1	Traes_1DL_E4C722A62.1	1D	45.16	62	30	1	25	86	109	705	762	873	2e-07	49.7
7	Bradi5g00500.1	Traes_2BL_79551C9AC.1	2B	63.51	729	234	13	1	709	715	1	717	733	0	893
7	Bradi5g00500.1	Traes_2DL_651A6EFC9.1	2D	75.67	485	107	4	235	709	715	5	488	504	0	761
7	Bradi5g00500.1	Traes_2DL_DF7CC3B90.1	2D	54.86	740	257	17	13	706	715	8	716	738	0	717
8	Bradi5g00510.1	Traes_2AL_EE1A590A6.1	2A	85.06	435	64	1	48	481	481	1	435	435	0	768
8	Bradi5g00510.1	Traes_2BL_F85F9E8DC.1	2B	85.87	446	62	1	37	481	481	37	482	482	0	806
8	Bradi5g00510.1	Traes_2DL_8C9C3D08B.1	2D	87.5	328	41	0	153	480	481	1	328	330	0	616
8	Bradi5g00510.1	Traes_4DL_C84A625661.1	4D	52.95	440	204	3	41	480	481	28	464	612	8e-160	471
8	Bradi5g00510.1	Traes_4DL_C84A62566.1	4D	52.95	440	204	3	41	480	481	28	464	612	8e-160	471
8	Bradi5g00510.1	Traes_4BL_674E6B910.1	4B	52.86	437	203	3	44	480	481	31	464	612	9e-159	469
8	Bradi5g00510.1	Traes_5AL_7EFBCD114.1	5A	53.23	434	200	3	47	480	481	1	431	579	6e-158	465
9	Bradi5g00515.1	Traes_6AS_C80062CDC.1	6A	57.46	134	45	5	7	132	209	4	133	133	1e-32	118
9	Bradi5g00515.1	Traes_5BL_41B61C58F1.1	5B	45.64	195	77	6	13	191	209	16	197	415	5e-31	119
9	Bradi5g00515.1	Traes_5BL_41B61C58F.1	5B	45.64	195	77	6	13	191	209	16	197	415	5e-31	119
9	Bradi5g00515.1	Traes_1AL_0E2636C97.1	1A	42.53	174	91	4	8	176	209	67	236	452	2e-30	117
9	Bradi5g00515.1	Traes_1BL_9C9E402EC.1	1B	42.26	168	88	4	14	176	209	16	179	245	2e-30	115
9	Bradi5g00515.1	Traes_6BS_348308070.1	6B	42.27	194	98	6	2	185	209	32	221	443	6e-30	116
9	Bradi5g00515.1	Traes_3B_E4208D400.1	3B	46.24	173	79	6	6	172	209	9	173	324	8e-30	115
9	Bradi5g00515.1	Traes_6DS_0EDB5D139.1	6D	42.7	178	88	6	2	169	209	17	190	394	4e-28	111
9	Bradi5g00515.1	Traes_6AS_C920F9BCE.1	6A	42.69	171	84	6	9	169	209	52	218	431	8e-28	110
9	Bradi5g00515.1	Traes_6AS_B1E4A3FAB.1	6A	41.62	173	87	5	14	176	209	37	205	423	5e-26	105
9	Bradi5g00515.1	Traes_6AS_DF0C82B981.1	6A	47.7	174	71	7	6	172	209	8	168	393	1e-25	103
9	Bradi5g00515.1	Traes_6AS_DF0C82B98.1	6A	47.7	174	71	7	6	172	209	8	168	393	1e-25	103
9	Bradi5g00515.1	Traes_6AS_D8D9A48B8.1	6A	48.65	111	51	3	15	123	209	37	143	150	2e-24	96.7
9	Bradi5g00515.1	Traes_3B_0CE8DFF67.1	3B	40.98	183	90	7	8	176	209	64	242	463	7e-24	99.8
9	Bradi5g00515.1	Traes_5DL_25A5AE186.1	5D	50.41	123	52	4	20	135	209	11	131	136	7e-19	81.6
9	Bradi5g00515.1	Traes_6AS_05309C728.1	6A	44.55	110	53	4	66	169	209	2	109	340	3e-14	70.9
9	Bradi5g00515.1	Traes_4AL_D8CCE0D2E.1	4A	41.18	136	61	6	22	146	209	10	137	741	1e-13	70.5
9	Bradi5g00515.1	Traes_2BL_7FAB4C52D.1	2B	40.19	107	47	5	22	126	209	21	112	380	6e-07	50.1
10	Bradi5g00530.1	Traes_6DL_88DFCF552.1	6D	40.54	259	95	13	92	303	303	121	367	367	5e-31	121
11	Bradi5g00540.1	Traes_7AS_8C68491B3.1	7A	89.81	844	85	1	58	900	902	2	845	847	0	1591
11	Bradi5g00540.1	Traes_7BS_87F4280FD.1	7B	89.9	604	61	0	67	670	902	1	604	605	0	1146
11	Bradi5g00540.1	Traes_7DS_D3151D34C.1	7D	90.12	668	65	1	58	724	902	3	670	671	0	1266
12	Bradi5g00550.1	Traes_5BL_E3ED26EAF1.1	5B	67.94	262	69	6	11	269	271	31	280	283	2e-112	330
12	Bradi5g00550.1	Traes_5BL_C0FFD3B02.1	5B	49.25	266	103	7	7	269	271	11	247	270	2e-73	229
12	Bradi5g00550.1	Traes_7DL_130C5A8DC.1	7D	52.48	242	93	6	30	270	271	25	245	293	4e-69	219
12	Bradi5g00550.1	Traes_5BS_4F6BE642E.1	5B	46.09	256	102	11	14	269	271	5	224	225	2e-56	184
12	Bradi5g00550.1	Traes_4AL_3477AAC0B.1	4A	42.26	265	132	8	6	269	271	7	251	256	8e-52	174
12	Bradi5g00550.1	Traes_1AS_6E29D33FE.1	1A	43.85	244	120	7	30	270	271	29	258	268	6e-51	172
12	Bradi5g00550.1	Traes_1BS_3DF31CACA.1	1B	40.36	275	145	8	1	270	271	4	264	274	2e-50	170
12	Bradi5g00550.1	Traes_1DS_1664BB105.1	1D	41.47	258	133	7	13	270	271	12	251	261	6e-50	169
12	Bradi5g00550.1	Traes_6AS_3919B7243.1	6A	42.62	244	112	10	25	268	271	3	218	261	7e-49	166
12	Bradi5g00550.1	Traes_4DS_5AA74BA06.1	4D	44.26	235	111	7	35	269	271	37	251	256	2e-48	165
12	Bradi5g00550.1	Traes_5BS_B07DC23E2.1	5B	40.67	268	120	11	3	270	271	74	302	311	4e-47	163
12	Bradi5g00550.1	Traes_5BS_5A27D3130.1	5B	43.75	240	98	12	30	269	271	22	224	225	1e-45	156
12	Bradi5g00550.1	Traes_5BS_DCB2B616C.1	5B	41.08	241	105	10	30	270	271	24	227	236	7e-44	152
12	Bradi5g00550.1	Traes_5BS_4A820ABB2.1	5B	41.08	241	105	10	30	270	271	46	249	258	2e-43	152
12	Bradi5g00550.1	Traes_5BS_4D5915CD5.1	5B	46.88	192	73	9	78	269	271	3	165	166	3e-42	145
12	Bradi5g00550.1	Traes_4DL_7B9B00B8D.1	4D	42.11	209	102	9	13	220	271	12	202	261	5e-33	124
13	Bradi5g00560.1	Traes_7BS_A29FA292F.1	7B	91.55	71	6	0	1	71	71	1	71	71	2e-41	133
13	Bradi5g00560.1	Traes_7AS_AF7434175.1	7A	90.14	71	7	0	1	71	71	1	71	71	4e-41	132
13	Bradi5g00560.1	Traes_7DS_62481546C.1	7D	90.14	71	7	0	1	71	71	1	71	71	4e-41	132
14	Bradi5g00580.1	Traes_2DS_57FEA8C69.1	2D	68.83	247	52	8	1	237	239	1	232	234	7e-85	256
14	Bradi5g00580.1	Traes_2BS_202CA43CE.1	2B	68.97	232	52	7	11	237	239	15	231	233	7e-82	249
14	Bradi5g00580.1	Traes_2AS_3381A39C6.1	2A	64.29	182	47	5	64	238	239	1	171	250	1e-54	179
15	Bradi5g00590.1	Traes_5BL_3708D914A.1	5B	70.48	166	49	0	2	167	167	3	168	168	7e-84	249
15	Bradi5g00590.1	Traes_2AS_174193654.1	2A	67.18	131	38	3	40	167	167	1	129	129	6e-59	184
15	Bradi5g00590.1	Traes_4BL_C75166A06.1	4B	49.4	166	80	1	1	162	167	83	248	250	7e-58	185
15	Bradi5g00590.1	Traes_2BS_45AA651ED.1	2B	72.63	95	25	1	74	167	167	1	95	95	1e-46	151
15	Bradi5g00590.1	Traes_4AL_59F4BA211.1	4A	46.27	134	68	1	3	132	167	2	135	135	5e-41	138
15	Bradi5g00590.1	Traes_4DL_CE933F9A6.1	4D	46.62	133	67	1	1	129	167	76	208	234	3e-39	136
15	Bradi5g00590.1	Traes_2DS_467C1CCA3.1	2D	66.67	93	26	2	40	129	167	1	91	107	7e-38	129
15	Bradi5g00590.1	Traes_6AS_E19A617F5.1	6A	40.32	124	67	2	37	154	167	49	171	173	2e-24	96.3
16	Bradi5g00600.1	Traes_2BL_7FA223B2B.1	2B	90.2	153	15	0	1	153	153	1	153	153	4e-101	291
16	Bradi5g00600.1	Traes_2AL_14C86F69F.1	2A	90.2	153	15	0	1	153	153	1	153	153	5e-101	291
16	Bradi5g00600.1	Traes_2DL_95149ED20.1	2D	89.54	153	16	0	1	153	153	115	267	267	7e-98	287
17	Bradi5g00610.1	Traes_5AL_9BB8F318F.1	5A	97.44	273	7	0	107	379	379	1	273	273	0	540
17	Bradi5g00610.1	Traes_5BL_F1E1934A0.1	5B	87.66	381	43	3	1	379	379	1	379	379	0	629
17	Bradi5g00610.1	Traes_5DL_EF1C26105.1	5D	85.31	388	46	3	1	379	379	1	386	386	0	625
17	Bradi5g00610.1	Traes_2DL_8C75DE090.1	2D	63.01	319	118	0	54	372	379	5	323	328	2e-135	395
17	Bradi5g00610.1	Traes_5BS_1AC8D3009.1	5B	62.97	316	115	1	59	372	379	9	324	328	8e-131	383
17	Bradi5g00610.1	Traes_3AS_A3FC93C65.1	3A	62.58	302	113	0	72	373	379	1	302	306	3e-129	378
17	Bradi5g00610.1	Traes_2BL_E18651B12.1	2B	62.7	319	119	0	54	372	379	5	323	328	1e-128	377
17	Bradi5g00610.1	Traes_5DS_581AB88F8.1	5D	61.78	314	120	0	59	372	379	9	322	326	8e-128	375
17	Bradi5g00610.1	Traes_7DL_57390D251.1	7D	52.53	316	148	1	59	372	379	22	337	340	1e-115	345
17	Bradi5g00610.1	Traes_7AL_2BD8D3641.1	7A	51.9	316	150	1	59	372	379	24	339	342	2e-111	334
17	Bradi5g00610.1	Traes_2AL_F39D6FAB9.1	2A	63.31	278	102	0	95	372	379	3	280	285	2e-110	329
17	Bradi5g00610.1	Traes_4AL_590B5CC39.1	4A	55.06	316	140	1	59	372	379	31	346	349	4e-105	318
17	Bradi5g00610.1	Traes_7AS_BD89877A1.1	7A	54.11	316	143	1	59	372	379	30	345	348	4e-105	318
17	Bradi5g00610.1	Traes_5AS_EAE5D853B.1	5A	61.18	255	99	0	59	313	379	9	263	263	8e-104	311
17	Bradi5g00610.1	Traes_7DS_0E89F0D16.1	7D	55.37	307	135	1	68	372	379	39	345	348	5e-103	313
17	Bradi5g00610.1	Traes_3DL_15DCE1ED9.1	3D	55.96	302	123	1	72	373	379	1	292	295	8e-103	310
17	Bradi5g00610.1	Traes_3AL_50A1008AB.1	3A	55.3	302	125	1	72	373	379	1	292	295	4e-102	308
17	Bradi5g00610.1	Traes_4AL_995660EBE.1	4A	55.06	316	140	1	59	372	379	30	345	348	7e-101	307
17	Bradi5g00610.1	Traes_3DS_D545AC104.1	3D	62.72	228	85	0	93	320	379	1	228	228	1e-94	287
17	Bradi5g00610.1	Traes_7AS_31BBD1E59.1	7A	50.95	316	153	1	59	372	379	31	346	349	8e-92	284
17	Bradi5g00610.1	Traes_7DS_88A1B6762.1	7D	55.64	266	118	0	107	372	379	1	266	269	8e-91	278
17	Bradi5g00610.1	Traes_6AS_263764436.1	6A	45.37	313	133	2	59	369	379	21	297	305	4e-85	265
17	Bradi5g00610.1	Traes_6BS_6D9026EAE.1	6B	45.05	313	134	2	59	369	379	21	297	305	6e-85	265
18	Bradi5g00620.1	Traes_7DL_04B66D5B5.1	7D	40.34	647	314	21	21	630	630	342	953	953	1e-123	393
19	Bradi5g00630.1	Traes_2AS_6F531FBB5.1	2A	67.97	512	138	9	3	497	499	4	506	509	0	659
19	Bradi5g00630.1	Traes_2BS_1E88E202F.1	2B	69.12	502	135	9	12	497	499	12	509	512	0	669
19	Bradi5g00630.1	Traes_2DS_7080CFB1C.1	2D	71.27	355	93	3	150	497	499	2	354	357	0	517
20	Bradi5g00640.1	Traes_2DS_68322846A.1	2D	93.67	221	12	2	1	219	222	1	221	226	3e-147	414
20	Bradi5g00640.1	Traes_2AS_FEFDC29F2.1	2A	92.34	222	14	2	1	219	222	1	222	226	1e-143	405
20	Bradi5g00640.1	Traes_2BS_EA91CEBFF.1	2B	89.52	229	14	3	1	219	222	1	229	234	3e-141	399
21	Bradi5g00650.1	Traes_2BS_860C0BE40.1	2B	78.39	310	65	1	8	315	315	18	327	327	6e-164	464
21	Bradi5g00650.1	Traes_2DS_A380503DA.1	2D	78.2	266	53	4	55	315	315	1	266	266	6e-131	378
21	Bradi5g00650.1	Traes_2AS_09C4D333F.1	2A	75.89	253	56	3	68	315	315	1	253	253	1e-120	351
21	Bradi5g00650.1	Traes_4AS_887399584.1	4A	53.67	313	131	4	14	315	315	6	315	315	3e-113	335
21	Bradi5g00650.1	Traes_2BL_FDFA55060.1	2B	47.62	294	146	2	16	301	315	61	354	369	3e-95	291
21	Bradi5g00650.1	Traes_2AL_322164EB3.1	2A	50.38	264	113	5	55	305	315	1	259	271	6e-86	263
21	Bradi5g00650.1	Traes_1DS_2320B2391.1	1D	40.78	309	176	3	12	315	315	32	338	338	3e-75	238
21	Bradi5g00650.1	Traes_1AL_66AC2A55A.1	1A	40.65	310	175	6	13	315	315	7	314	314	3e-72	229
21	Bradi5g00650.1	Traes_7AS_C63441B1D.1	7A	40.91	308	170	5	12	315	315	6	305	305	4e-70	224
21	Bradi5g00650.1	Traes_1AL_7D7864504.1	1A	40.72	307	169	5	13	315	315	7	304	304	2e-68	219
21	Bradi5g00650.1	Traes_3AL_719BE9CB7.1	3A	41.61	274	149	4	46	315	315	2	268	268	9e-68	217
21	Bradi5g00650.1	Traes_7DS_8B7C02BBC.1	7D	40.26	308	172	5	12	315	315	6	305	305	3e-67	217
21	Bradi5g00650.1	Traes_3B_9B69D1F50.1	3B	40.07	307	178	4	13	315	315	7	311	311	9e-65	210
21	Bradi5g00650.1	Traes_3B_11C4E96A0.1	3B	41.23	308	174	4	13	315	315	7	312	312	5e-64	208
21	Bradi5g00650.1	Traes_3AL_2B49570F4.1	3A	40.4	302	173	4	19	315	315	2	301	301	6e-62	202
21	Bradi5g00650.1	Traes_3DS_7075D1DAB.1	3D	40.88	274	157	3	46	315	315	3	275	275	6e-60	197
21	Bradi5g00650.1	Traes_2AL_900554F20.1	2A	49.4	168	85	0	134	301	315	1	168	183	7e-60	193
21	Bradi5g00650.1	Traes_2DL_4FC1937B0.1	2D	49.4	168	85	0	134	301	315	1	168	183	2e-58	190
21	Bradi5g00650.1	Traes_3DL_A96DF70FE.1	3D	40.73	248	141	3	43	285	315	7	253	254	1e-47	164
21	Bradi5g00650.1	Traes_1BS_B18A4F819.1	1B	41.62	173	101	0	143	315	315	1	173	173	2e-46	158
21	Bradi5g00650.1	Traes_1BS_7B5D77B7A.1	1B	41.62	173	101	0	143	315	315	1	173	173	2e-43	150
21	Bradi5g00650.1	Traes_1BL_7AB898DAF.1	1B	41.48	176	100	1	143	315	315	1	176	176	6e-41	144
21	Bradi5g00650.1	Traes_1BS_4DE5F7486.1	1B	43.75	208	111	4	13	216	315	7	212	223	1e-34	128
22	Bradi5g00660.1	Traes_2AS_048E13951.1	2A	58.82	119	37	2	16	124	126	38	154	156	1e-34	120
22	Bradi5g00660.1	Traes_2BS_C48CB635C.1	2B	59.66	119	40	2	16	126	126	221	339	339	1e-33	122
22	Bradi5g00660.1	Traes_5DL_C906A9208.1	5D	45.45	110	40	1	16	125	126	6	95	98	1e-22	88.6
22	Bradi5g00660.1	Traes_1BL_6F279DDC1.1	1B	42.2	109	60	1	16	124	126	6	111	119	3e-21	85.5
22	Bradi5g00660.1	Traes_5BL_1A9D2AC10.1	5B	45.87	109	39	1	16	124	126	258	346	350	3e-21	88.2
22	Bradi5g00660.1	Traes_1DL_19271CD0B.1	1D	43.12	109	59	1	16	124	126	6	111	119	5e-21	84.7
22	Bradi5g00660.1	Traes_1AL_C87568D4D.1	1A	42.2	109	60	1	16	124	126	6	111	119	8e-21	84
22	Bradi5g00660.1	Traes_3DL_8C6D663C5.1	3D	43.9	123	40	3	16	125	126	110	216	223	8e-20	83.6
22	Bradi5g00660.1	Traes_3AL_67BEA8DDA.1	3A	43.9	123	40	3	16	125	126	157	263	270	1e-19	83.6
22	Bradi5g00660.1	Traes_3B_81C936C24.1	3B	43.9	123	40	3	16	125	126	161	267	274	1e-19	83.2
22	Bradi5g00660.1	Traes_3AL_37DF311BB.1	3A	40.52	116	52	3	16	124	126	193	298	306	1e-15	72.4
22	Bradi5g00660.1	Traes_3B_7EE1D741F.1	3B	44.44	81	34	2	10	90	126	31	100	150	5e-15	69.3
22	Bradi5g00660.1	Traes_3B_04704B20F.1	3B	40.52	116	52	3	16	124	126	318	423	431	6e-15	71.6
23	Bradi5g00670.1	Traes_2AS_048E13951.1	2A	63.56	118	30	2	18	123	125	38	154	156	3e-37	127
23	Bradi5g00670.1	Traes_2BS_C48CB635C.1	2B	63.33	120	31	2	18	125	125	221	339	339	9e-36	128
23	Bradi5g00670.1	Traes_1BL_6F279DDC1.1	1B	45.28	106	58	0	18	123	125	6	111	119	3e-25	95.5
23	Bradi5g00670.1	Traes_1DL_19271CD0B.1	1D	45.28	106	58	0	18	123	125	6	111	119	6e-25	94.7
23	Bradi5g00670.1	Traes_1AL_C87568D4D.1	1A	45.28	106	58	0	18	123	125	6	111	119	8e-25	94.4
23	Bradi5g00670.1	Traes_3DL_8C6D663C5.1	3D	46.73	107	57	0	18	124	125	110	216	223	1e-22	90.9
23	Bradi5g00670.1	Traes_3AL_67BEA8DDA.1	3A	46.73	107	57	0	18	124	125	157	263	270	2e-22	91.3
23	Bradi5g00670.1	Traes_3B_81C936C24.1	3B	46.73	107	57	0	18	124	125	161	267	274	2e-22	90.9
23	Bradi5g00670.1	Traes_5DL_C906A9208.1	5D	44.55	110	42	2	15	124	125	5	95	98	6e-21	84
23	Bradi5g00670.1	Traes_5BL_1A9D2AC10.1	5B	42.5	120	52	1	4	123	125	244	346	350	3e-20	85.5
23	Bradi5g00670.1	Traes_3B_7EE1D741F.1	3B	43.84	73	38	1	18	90	125	37	106	150	2e-15	70.5
23	Bradi5g00670.1	Traes_4AS_CDC673BD9.1	4A	49.25	67	33	1	4	69	125	161	227	324	4e-13	65.9
23	Bradi5g00670.1	Traes_4BL_3403452C0.1	4B	50.75	67	32	1	4	69	125	98	164	259	4e-13	64.7
23	Bradi5g00670.1	Traes_1DL_EA23307C9.1	1D	44.44	63	35	0	4	66	125	30	92	169	3e-12	61.2
23	Bradi5g00670.1	Traes_2DL_6E2D64F7D.1	2D	40.78	103	38	3	16	118	125	152	231	244	1e-10	57.8
23	Bradi5g00670.1	Traes_2BL_B251404EE.1	2B	40.78	103	38	3	16	118	125	193	272	285	2e-10	57.8
23	Bradi5g00670.1	Traes_2AL_25C581F55.1	2A	40.26	77	23	3	42	118	125	9	62	75	2e-06	43.9
24	Bradi5g00680.1	Traes_2DS_10D4C82AB1.1	2D	63.1	168	39	2	53	220	224	104	248	249	3e-59	191
25	Bradi5g00690.1	Traes_2DL_CC04FA45B.1	2D	81.5	200	35	1	24	223	231	51	248	249	5e-117	338
25	Bradi5g00690.1	Traes_2AL_B07810410.1	2A	81.5	200	35	1	24	223	231	144	341	342	5e-115	337
25	Bradi5g00690.1	Traes_2BL_6AB029724.1	2B	80	200	38	1	24	223	231	144	341	342	3e-112	330
25	Bradi5g00690.1	Traes_6DL_2012FD949.1	6D	68.34	199	61	1	24	222	231	137	333	335	1e-89	272
25	Bradi5g00690.1	Traes_6BL_02C69069F.1	6B	67.34	199	63	1	24	222	231	137	333	335	5e-88	268
25	Bradi5g00690.1	Traes_3B_816AB9698.1	3B	64.68	201	69	1	24	224	231	137	335	336	4e-83	255
25	Bradi5g00690.1	Traes_3B_E14BC352F.1	3B	63.18	201	72	1	24	224	231	137	335	336	3e-82	253
25	Bradi5g00690.1	Traes_3DS_1A3A001FA.1	3D	63.13	198	71	1	24	221	231	40	235	239	7e-81	246
25	Bradi5g00690.1	Traes_3B_7BEB701A5.1	3B	62.19	201	74	1	24	224	231	135	333	334	2e-80	248
25	Bradi5g00690.1	Traes_3AS_F441DDE21.1	3A	63	200	72	1	24	223	231	137	334	336	3e-80	248
25	Bradi5g00690.1	Traes_3AS_7E7D5E614.1	3A	62.19	201	72	2	24	224	231	135	331	332	8e-78	241
25	Bradi5g00690.1	Traes_3B_0353159A0.1	3B	63.69	179	63	1	46	224	231	159	335	336	9e-72	226
25	Bradi5g00690.1	Traes_6AL_4986D4968.1	6A	56.78	199	82	2	24	222	231	139	333	333	1e-65	210
25	Bradi5g00690.1	Traes_3B_6F0157CE8.1	3B	50.75	201	96	2	25	224	231	147	345	346	1e-60	198
25	Bradi5g00690.1	Traes_3AS_7C423CE32.1	3A	50.25	201	97	2	25	224	231	150	348	349	4e-59	194
25	Bradi5g00690.1	Traes_4AS_38E64EC24.1	4A	45.32	203	103	4	25	222	231	138	337	339	3e-50	170
25	Bradi5g00690.1	Traes_2DS_6973E2FF5.1	2D	44.33	194	96	3	30	221	231	82	265	266	9e-50	167
25	Bradi5g00690.1	Traes_2BS_990895438.1	2B	44.85	194	95	3	30	221	231	138	321	322	4e-49	167
25	Bradi5g00690.1	Traes_2AS_3161D54F8.1	2A	43.81	194	97	3	30	221	231	82	265	266	1e-48	164
25	Bradi5g00690.1	Traes_2BS_19F05C27A.1	2B	43.81	194	97	3	30	221	231	134	317	318	1e-48	166
25	Bradi5g00690.1	Traes_2AS_6AB3D73F7.1	2A	44.33	194	96	3	30	221	231	138	321	322	4e-48	164
25	Bradi5g00690.1	Traes_4AS_8F7A18F99.1	4A	43.78	201	103	3	24	223	231	136	327	328	6e-48	164
25	Bradi5g00690.1	Traes_2AS_E509AB03B.1	2A	43.23	192	100	2	30	221	231	130	312	314	2e-47	162
25	Bradi5g00690.1	Traes_5DL_D2F75A952.1	5D	44.9	196	96	3	28	221	231	138	323	324	2e-47	162
25	Bradi5g00690.1	Traes_4DS_90B3A8BF0.1	4D	43.81	194	97	3	30	221	231	136	319	320	1e-46	160
25	Bradi5g00690.1	Traes_2BL_A25152F2A.1	2B	44.62	195	98	3	30	221	231	138	325	326	2e-46	160
25	Bradi5g00690.1	Traes_6AS_5BAD56BB6.1	6A	43.81	194	97	3	30	221	231	138	321	323	2e-46	160
25	Bradi5g00690.1	Traes_6BS_0BDACE205.1	6B	44.33	194	96	3	30	221	231	138	321	323	2e-46	160
25	Bradi5g00690.1	Traes_4DL_EAD3F2C03.1	4D	43.72	199	102	3	24	221	231	136	325	327	3e-46	159
25	Bradi5g00690.1	Traes_2DS_D76AB139C.1	2D	41.15	192	103	2	30	221	231	130	311	313	4e-46	159
25	Bradi5g00690.1	Traes_4AL_A73AD2DAD.1	4A	42.78	194	99	3	30	221	231	139	322	323	4e-46	159
25	Bradi5g00690.1	Traes_4AS_CECD2CB54.1	4A	45.08	193	95	3	30	221	231	114	296	297	4e-46	158
25	Bradi5g00690.1	Traes_5BL_3ED1B0234.1	5B	42.72	206	105	4	18	221	231	98	292	293	4e-46	158
25	Bradi5g00690.1	Traes_2BS_40C683B47.1	2B	41.15	192	103	2	30	221	231	130	311	313	5e-46	159
25	Bradi5g00690.1	Traes_2AL_328819CF7.1	2A	44.62	195	98	3	30	221	231	136	323	324	6e-46	159
25	Bradi5g00690.1	Traes_4DL_9D525390D.1	4D	44.56	193	96	3	30	221	231	116	298	299	6e-46	158
25	Bradi5g00690.1	Traes_4AL_DF55853C2.1	4A	42.78	194	99	3	30	221	231	88	271	272	8e-46	157
25	Bradi5g00690.1	Traes_2AS_5A380723F.1	2A	43.75	192	98	2	30	221	231	134	315	317	2e-45	157
25	Bradi5g00690.1	Traes_2DL_50A85C4AC.1	2D	44.62	195	98	3	30	221	231	136	323	324	2e-45	157
25	Bradi5g00690.1	Traes_4BL_93CCF88F0.1	4B	44.04	193	97	3	30	221	231	100	282	283	3e-45	155
25	Bradi5g00690.1	Traes_2AS_EE549925C.1	2A	44.79	192	97	2	30	221	231	77	259	261	7e-45	154
25	Bradi5g00690.1	Traes_4BL_83EC83B10.1	4B	42.86	196	106	3	29	221	231	16	208	209	1e-44	152
25	Bradi5g00690.1	Traes_2DS_2CCCA54C1.1	2D	44.79	192	97	2	30	221	231	131	313	315	2e-44	154
25	Bradi5g00690.1	Traes_2BS_748791A12.1	2B	43.88	196	93	4	30	217	231	133	319	326	4e-44	154
25	Bradi5g00690.1	Traes_2DS_3E640A897.1	2D	41.15	192	103	2	30	221	231	37	218	220	6e-44	150
25	Bradi5g00690.1	Traes_7AS_7232546E1.1	7A	43.43	198	100	4	29	221	231	143	333	335	7e-44	154
25	Bradi5g00690.1	Traes_4AS_FA3D49516.1	4A	43.37	196	105	3	29	221	231	137	329	330	8e-44	153
25	Bradi5g00690.1	Traes_7BS_EB50DB903.1	7B	43.08	195	105	4	29	221	231	143	333	335	1e-43	153
25	Bradi5g00690.1	Traes_2BS_B6EBC0962.1	2B	42.05	195	101	4	30	221	231	130	315	317	4e-43	151
25	Bradi5g00690.1	Traes_4DL_FB6118C7E.1	4D	43.65	197	103	4	29	221	231	137	329	330	4e-43	151
25	Bradi5g00690.1	Traes_2AS_06C8A967F.1	2A	42.86	196	95	4	30	217	231	133	319	326	5e-43	151
25	Bradi5g00690.1	Traes_7DL_DB6471BF0.1	7D	41.67	192	102	2	30	221	231	141	322	323	9e-43	150
25	Bradi5g00690.1	Traes_2BS_FF5A68083.1	2B	43.75	192	99	2	30	221	231	134	316	318	1e-42	150
25	Bradi5g00690.1	Traes_3B_FF9E4D5A2.1	3B	42.35	196	99	6	30	221	231	137	322	323	1e-42	150
25	Bradi5g00690.1	Traes_5BL_881FB6FDE.1	5B	40.41	193	110	3	29	221	231	138	325	344	1e-42	150
25	Bradi5g00690.1	Traes_2AS_64E41196E.1	2A	41.15	192	103	2	30	221	231	134	315	317	3e-42	149
25	Bradi5g00690.1	Traes_2BS_EAB2C09D0.1	2B	43.08	195	99	3	30	221	231	129	314	315	4e-42	148
25	Bradi5g00690.1	Traes_2DS_708F03DA3.1	2D	43.08	195	99	3	30	221	231	128	313	314	4e-42	148
25	Bradi5g00690.1	Traes_7DS_2076C1B03.1	7D	43.08	195	99	4	32	221	231	146	333	335	6e-42	148
25	Bradi5g00690.1	Traes_2DS_577286E6C.1	2D	43.59	195	98	3	30	221	231	129	314	315	2e-41	146
25	Bradi5g00690.1	Traes_1AS_B16A9D49C.1	1A	43.5	200	101	4	29	222	231	137	330	332	7e-41	145
25	Bradi5g00690.1	Traes_1BS_BE81667BB.1	1B	43.5	200	101	4	29	222	231	137	330	332	9e-41	145
25	Bradi5g00690.1	Traes_2BS_8F766B5E9.1	2B	42.56	195	100	3	30	221	231	51	236	237	9e-41	143
25	Bradi5g00690.1	Traes_1AS_E790CFFA3.1	1A	42.29	201	104	5	29	222	231	145	340	342	1e-40	145
25	Bradi5g00690.1	Traes_1BS_871E20CF0.1	1B	42.5	200	107	5	29	223	231	145	341	342	2e-40	144
25	Bradi5g00690.1	Traes_1BS_A6CD7F6E9.1	1B	41.5	200	105	5	29	221	231	145	339	342	2e-40	145
25	Bradi5g00690.1	Traes_1DS_C0DC8B186.1	1D	43	200	102	4	29	222	231	137	330	332	2e-40	144
25	Bradi5g00690.1	Traes_1DS_C2A714DAA.1	1D	41.5	200	105	5	29	221	231	145	339	342	6e-40	143
25	Bradi5g00690.1	Traes_1BS_70E91236D.1	1B	41.79	201	105	5	29	222	231	39	234	236	8e-40	140
25	Bradi5g00690.1	Traes_3AL_78711D4EB.1	3A	40.8	201	88	4	25	222	231	34	206	210	9e-40	139
25	Bradi5g00690.1	Traes_1AS_9B0D36106.1	1A	42.29	201	104	5	29	222	231	145	340	342	2e-39	142
25	Bradi5g00690.1	Traes_2AS_15ECF8D51.1	2A	43.08	195	99	3	30	221	231	82	267	268	2e-39	140
25	Bradi5g00690.1	Traes_2BS_430425C78.1	2B	41.24	194	104	3	30	222	231	136	320	322	2e-39	141
25	Bradi5g00690.1	Traes_4BL_4CC0E0AAA.1	4B	43.43	198	101	7	31	222	231	135	327	328	2e-39	142
25	Bradi5g00690.1	Traes_4DL_A6041E3DC.1	4D	42.19	192	105	5	30	220	231	246	432	434	2e-39	143
25	Bradi5g00690.1	Traes_5BL_8255FA524.1	5B	40.2	204	108	4	24	221	231	154	349	350	2e-39	142
25	Bradi5g00690.1	Traes_1AS_BA86074B6.1	1A	41.21	199	105	5	30	221	231	146	339	342	3e-39	141
25	Bradi5g00690.1	Traes_5BL_EFB550AE3.1	5B	42.93	198	102	7	31	222	231	67	259	260	3e-39	139
25	Bradi5g00690.1	Traes_1BS_C25C6D1AD.1	1B	42.21	199	103	4	29	221	231	42	234	237	4e-39	139
25	Bradi5g00690.1	Traes_1DS_103FB69FD.1	1D	41.79	201	105	5	29	222	231	145	340	342	4e-39	141
25	Bradi5g00690.1	Traes_1AS_960D74F64.1	1A	43.22	199	101	4	29	221	231	137	329	332	6e-39	140
25	Bradi5g00690.1	Traes_6AS_D57E071EE.1	6A	40.21	194	104	3	30	221	231	138	321	323	6e-39	140
25	Bradi5g00690.1	Traes_5BL_B8CF8F5FD.1	5B	42.93	198	102	7	31	222	231	128	320	321	9e-39	139
25	Bradi5g00690.1	Traes_1BS_892591EC7.1	1B	41.79	201	105	5	29	222	231	145	340	340	1e-38	140
25	Bradi5g00690.1	Traes_1BS_996FEA483.1	1B	41.79	201	105	5	29	222	231	145	340	340	1e-38	140
25	Bradi5g00690.1	Traes_1DL_DD8D1FAF1.1	1D	42.93	198	102	7	31	222	231	134	326	327	1e-38	139
25	Bradi5g00690.1	Traes_1AL_1F3A0CD1F.1	1A	43.52	193	98	7	31	217	231	74	261	267	2e-38	137
25	Bradi5g00690.1	Traes_1BL_2F2FCE5CD.1	1B	42.93	198	102	7	31	222	231	135	327	328	2e-38	139
25	Bradi5g00690.1	Traes_1DS_2E6ADBC5F.1	1D	43.22	199	101	4	29	221	231	137	329	332	2e-38	139
25	Bradi5g00690.1	Traes_1DS_D1434EA1A.1	1D	42.21	199	107	5	29	222	231	145	340	342	2e-38	139
25	Bradi5g00690.1	Traes_1DL_607C1A6E6.1	1D	43.52	193	98	7	31	217	231	134	321	327	3e-38	138
25	Bradi5g00690.1	Traes_3AL_EB37D49001.1	3A	40.3	201	89	4	25	222	231	146	318	323	4e-38	138
25	Bradi5g00690.1	Traes_7AL_80967149B.1	7A	40.59	202	112	5	25	221	231	12	210	213	4e-38	135
26	Bradi5g00700.1	Traes_2AS_15D7300B6.1	2A	91.77	741	58	3	33	770	770	39	779	779	0	1407
26	Bradi5g00700.1	Traes_2BS_8B3768783.1	2B	91.77	741	58	3	33	770	770	30	770	770	0	1408
26	Bradi5g00700.1	Traes_6DL_50AA014D7.1	6D	49.33	519	217	13	259	768	770	2	483	484	2e-142	432
26	Bradi5g00700.1	Traes_4DS_F05A05733.1	4D	42.14	579	303	11	48	608	770	10	574	636	2e-131	409
26	Bradi5g00700.1	Traes_5AS_BEA1C7DA6.1	5A	41.41	582	318	9	40	608	770	3	574	578	5e-131	406
26	Bradi5g00700.1	Traes_5BS_8563BAF4B.1	5B	41.3	586	313	8	40	608	770	3	574	631	2e-130	406
26	Bradi5g00700.1	Traes_4BS_72649D6C3.1	4B	40.59	611	323	12	48	632	770	10	606	636	3e-130	406
26	Bradi5g00700.1	Traes_5DS_91270F128.1	5D	41.67	588	309	11	40	608	770	78	650	710	3e-128	403
26	Bradi5g00700.1	Traes_4AL_A93675BD6.1	4A	40.7	543	291	10	83	608	770	13	541	603	3e-113	360
27	Bradi5g00720.1	Traes_2BL_973928F62.1	2B	82.35	102	16	1	1	102	128	1	100	127	2e-35	122
27	Bradi5g00720.1	Traes_2AL_380390558.1	2A	78.64	103	19	2	1	102	128	1	101	128	1e-33	117
28	Bradi5g00730.1	Traes_4DS_F99411F43.1	4D	57.39	115	44	4	20	132	176	1	112	521	2e-26	106
28	Bradi5g00730.1	Traes_4BS_B9FF3183E.1	4B	53.45	116	49	3	18	132	176	39	150	437	4e-26	104
28	Bradi5g00730.1	Traes_4DS_607BA7E4C.1	4D	50	116	55	2	18	133	176	39	151	560	1e-22	95.9
28	Bradi5g00730.1	Traes_4BS_703A28137.1	4B	47.79	113	52	2	19	131	176	9	114	517	6e-21	90.9
28	Bradi5g00730.1	Traes_4DS_BF39ED107.1	4D	52.22	90	37	1	51	140	176	39	122	497	3e-20	89
28	Bradi5g00730.1	Traes_4BS_2C9A6BA36.1	4B	47.37	114	53	2	19	132	176	9	115	504	4e-20	88.6
28	Bradi5g00730.1	Traes_4BS_0D2EA290D.1	4B	51.11	90	38	1	51	140	176	39	122	499	1e-19	87
28	Bradi5g00730.1	Traes_4DS_D3834A8D2.1	4D	46.02	113	54	2	19	131	176	9	114	508	2e-19	86.7
28	Bradi5g00730.1	Traes_4BS_207791115.1	4B	45.69	116	53	4	19	132	176	9	116	524	4e-19	85.9
28	Bradi5g00730.1	Traes_4DS_8988D83E2.1	4D	45.61	114	55	2	19	132	176	9	115	504	1e-18	84
28	Bradi5g00730.1	Traes_5DS_475C5EE7F.1	5D	44.04	109	55	3	31	138	176	4	107	517	7e-16	76.3
28	Bradi5g00730.1	Traes_3B_1FF54AB12.1	3B	45.45	110	56	2	22	131	176	13	118	394	2e-14	71.2
28	Bradi5g00730.1	Traes_6AS_35FD7236D.1	6A	45	100	52	2	31	130	176	24	120	397	3e-14	70.9
28	Bradi5g00730.1	Traes_5BS_2B910113E.1	5B	41.74	115	62	2	20	134	176	8	117	169	5e-08	50.8
29	Bradi5g00740.1	Traes_3B_12D101086.1	3B	46.09	358	181	10	1	355	358	100	448	572	2e-86	276
29	Bradi5g00740.1	Traes_3AL_DD22B2AAC.1	3A	45.81	358	182	10	1	355	358	1	349	612	1e-85	275
29	Bradi5g00740.1	Traes_3DL_413E3A1F0.1	3D	45.02	331	171	9	28	355	358	1	323	447	1e-77	249
29	Bradi5g00740.1	Traes_6DL_AB1696E32.1	6D	40.74	324	182	7	1	321	358	26	342	865	2e-63	219
29	Bradi5g00740.1	Traes_6AL_36AE1B4CF1.1	6A	40.74	324	182	7	1	321	358	108	424	935	3e-63	219
29	Bradi5g00740.1	Traes_6AL_36AE1B4CF.1	6A	40.74	324	182	7	1	321	358	108	424	935	3e-63	219
29	Bradi5g00740.1	Traes_2AL_DDC5BF7F8.1	2A	41.58	303	170	5	12	313	358	122	418	947	6e-62	215
29	Bradi5g00740.1	Traes_2DL_94B117B16.1	2D	41.25	303	171	5	12	313	358	122	418	948	6e-61	212
30	Bradi5g00750.1	Traes_2BS_3D6E7A3E4.1	2B	66.17	467	127	13	1	452	467	1	451	460	0	547
30	Bradi5g00750.1	Traes_2BS_6762A1AAE.1	2B	67.58	472	121	14	1	458	467	1	454	467	0	565
30	Bradi5g00750.1	Traes_1AS_E238B2058.1	1A	41.76	443	208	13	5	444	467	6	401	401	8e-98	304
30	Bradi5g00750.1	Traes_2BS_87F489B68.1	2B	47.87	305	134	11	150	447	467	1	287	293	5e-66	218
30	Bradi5g00750.1	Traes_2AS_57C6731E1.1	2A	43.85	244	115	6	148	391	467	1	222	302	6e-47	167
31	Bradi5g00760.1	Traes_2BS_6762A1AAE.1	2B	40.52	153	72	4	4	144	147	301	446	467	6e-24	97.8
31	Bradi5g00760.1	Traes_2BS_87F489B68.1	2B	47.95	146	65	6	3	143	147	148	287	293	2e-23	95.1
31	Bradi5g00760.1	Traes_2AS_315383305.1	2A	40.2	102	43	3	4	94	147	130	224	295	2e-11	60.8
31	Bradi5g00760.1	Traes_2AS_57C6731E1.1	2A	46.07	89	42	2	3	91	147	140	222	302	1e-10	59.3
32	Bradi5g00770.1	Traes_2AS_77FC0C7A4.1	2A	85.26	984	142	3	170	1150	1150	4	987	987	0	1744
32	Bradi5g00770.1	Traes_2BS_07A68CB54.1	2B	87.51	913	112	2	240	1150	1150	1	913	913	0	1674
32	Bradi5g00770.1	Traes_2DS_B28D63DC4.1	2D	86.32	687	92	2	367	1051	1150	1	687	687	0	1251
32	Bradi5g00770.1	Traes_6AS_712D46544.1	6A	50	926	420	11	258	1150	1150	115	1030	1030	0	899
32	Bradi5g00770.1	Traes_6BS_B844D6558.1	6B	50.51	782	348	9	358	1109	1150	1	773	789	0	780
32	Bradi5g00770.1	Traes_6DS_AA7F69F37.1	6D	50.69	866	394	8	312	1150	1150	1	860	860	0	873
33	Bradi5g00777.1	Traes_2BS_42F9F54AF.1	2B	87.44	589	69	2	1	589	589	1	584	584	0	1052
34	Bradi5g00790.1	Traes_2BS_EA496C165.1	2B	86.71	158	21	0	1	158	158	93	250	250	5e-94	277
34	Bradi5g00790.1	Traes_2DS_0FE0B915A.1	2D	87.41	135	17	0	24	158	158	7	141	141	2e-79	236
34	Bradi5g00790.1	Traes_2AS_0C6583718.1	2A	77.42	155	32	1	7	158	158	32	186	186	5e-79	236
34	Bradi5g00790.1	Traes_4DL_6787E0674.1	4D	67.09	158	52	0	1	158	158	1	158	158	9e-70	212
34	Bradi5g00790.1	Traes_4AL_708E7D22B.1	4A	67.72	158	51	0	1	158	158	75	232	232	2e-69	214
34	Bradi5g00790.1	Traes_4BL_87898EF49.1	4B	66.13	124	42	0	1	124	158	1	124	124	2e-50	161
35	Bradi5g00800.1	Traes_2AS_48A3F9466.1	2A	75.89	365	78	6	4	364	364	2	360	360	0	533
35	Bradi5g00800.1	Traes_2BS_CF4F892DD.1	2B	77.62	362	72	6	4	363	364	2	356	365	0	564
35	Bradi5g00800.1	Traes_2DS_39B9CC676.1	2D	68.46	371	103	5	4	364	364	2	368	368	2e-165	472
35	Bradi5g00800.1	Traes_2AS_607E72B1A.1	2A	69.19	370	99	6	4	364	364	2	365	365	3e-165	471
35	Bradi5g00800.1	Traes_3B_2FBC924CB.1	3B	67.86	364	107	5	5	364	364	53	410	410	1e-163	469
35	Bradi5g00800.1	Traes_2AS_F05C69BE0.1	2A	65.86	372	106	9	4	364	364	3	364	364	2e-161	461
35	Bradi5g00800.1	Traes_2BS_C6FABF6C3.1	2B	68.01	372	101	7	4	364	364	2	366	366	6e-158	453
35	Bradi5g00800.1	Traes_2DS_6789FA5E7.1	2D	64.52	372	111	9	4	364	364	3	364	364	1e-154	444
35	Bradi5g00800.1	Traes_2AS_AA9C737C7.1	2A	70.15	268	73	3	100	364	364	2	265	265	1e-134	389
35	Bradi5g00800.1	Traes_2DS_7B7201B62.1	2D	70.15	268	73	3	100	364	364	2	265	265	3e-133	386
35	Bradi5g00800.1	Traes_2AS_768355513.1	2A	48.48	361	170	9	7	363	364	12	360	374	8e-98	299
35	Bradi5g00800.1	Traes_2AS_B6A9A23D7.1	2A	71.21	198	50	3	170	364	364	9	202	202	1e-96	290
35	Bradi5g00800.1	Traes_2DS_487F6E652.1	2D	47.54	366	175	10	2	363	364	8	360	364	3e-95	293
35	Bradi5g00800.1	Traes_1BS_24FC582AD.1	1B	45.43	372	178	7	3	363	364	7	364	366	1e-92	286
35	Bradi5g00800.1	Traes_2DS_3674D04D1.1	2D	63.68	212	70	3	156	364	364	1	208	208	2e-92	280
35	Bradi5g00800.1	Traes_5BL_54CC7D2D6.1	5B	48.12	372	174	6	4	364	364	53	416	416	1e-91	285
35	Bradi5g00800.1	Traes_1DS_444548F9B.1	1D	44.44	369	184	6	3	363	364	7	362	364	8e-91	281
35	Bradi5g00800.1	Traes_1AS_9A1861111.1	1A	44.74	371	182	7	3	363	364	7	364	366	2e-89	278
35	Bradi5g00800.1	Traes_4AL_65DF744B71.1	4A	46.56	378	170	7	4	364	364	2	364	364	5e-85	266
35	Bradi5g00800.1	Traes_2BS_10ADACF65.1	2B	45.24	378	183	12	1	363	364	26	394	396	3e-84	265
35	Bradi5g00800.1	Traes_5BL_1EB543BB5.1	5B	44.39	374	173	8	8	364	364	10	365	365	5e-84	263
35	Bradi5g00800.1	Traes_4DS_2B5A9846B.1	4D	45.36	377	171	9	4	364	364	2	359	359	1e-80	255
35	Bradi5g00800.1	Traes_6AS_E2FAED058.1	6A	43.72	366	176	9	4	352	364	37	389	391	5e-80	254
35	Bradi5g00800.1	Traes_2AS_52D58DF7F.1	2A	60.85	212	73	4	156	364	364	1	205	205	2e-79	246
35	Bradi5g00800.1	Traes_2BS_B711409FC.1	2B	48.48	264	124	6	103	363	364	5	259	273	6e-72	229
35	Bradi5g00800.1	Traes_2AL_240127518.1	2A	43.5	377	167	12	4	352	364	3	361	373	9e-69	224
35	Bradi5g00800.1	Traes_2BL_5ACD2B04F.1	2B	42.25	374	174	10	4	352	364	3	359	371	3e-68	223
35	Bradi5g00800.1	Traes_4BS_0992B075F.1	4B	44.81	241	125	5	26	264	364	1	235	235	4e-52	177
35	Bradi5g00800.1	Traes_2BS_EE7040CA5.1	2B	50.77	195	87	5	172	363	364	4	192	206	4e-51	173
36	Bradi5g00810.1	Traes_1AS_04DF4F7FB.1	1A	80.39	362	70	1	1	362	364	1	361	363	0	621
36	Bradi5g00810.1	Traes_1AS_91A304B6B.1	1A	80.39	362	70	1	1	362	364	36	396	398	0	621
36	Bradi5g00810.1	Traes_1AS_EAF9A03B2.1	1A	77.07	362	76	2	1	362	364	1	355	357	0	578
36	Bradi5g00810.1	Traes_1AS_F6D02F41E.1	1A	74.53	369	85	4	2	362	364	11	378	380	0	553
36	Bradi5g00810.1	Traes_1BS_16572370E.1	1B	80.39	362	70	1	1	362	364	38	398	400	0	625
36	Bradi5g00810.1	Traes_1BS_C1C522D40.1	1B	79.01	362	75	1	1	362	364	1	361	363	0	609
36	Bradi5g00810.1	Traes_1DL_3385D7646.1	1D	76.34	317	70	1	46	362	364	77	388	391	0	513
36	Bradi5g00810.1	Traes_1DS_D8B54340D.1	1D	80.39	362	70	1	1	362	364	1	361	363	0	620
36	Bradi5g00810.1	Traes_1DS_DB6D05EE4.1	1D	80.66	362	69	1	1	362	364	1	361	370	0	626
36	Bradi5g00810.1	Traes_2BS_0AF3C934E.1	2B	88.67	362	41	0	3	364	364	9	370	370	0	670
36	Bradi5g00810.1	Traes_4BL_3E41C3249.1	4B	70.11	358	104	2	5	362	364	7	361	366	0	523
36	Bradi5g00810.1	Traes_6BL_5B613F9E5.1	6B	69.44	360	108	2	5	363	364	9	367	371	0	530
36	Bradi5g00810.1	Traes_6DL_94DCF0B70.1	6D	69.72	360	107	2	5	363	364	9	367	371	0	535
36	Bradi5g00810.1	Traes_2DL_8377D32A2.1	2D	68.66	351	109	1	14	363	364	8	358	362	1e-180	510
36	Bradi5g00810.1	Traes_2BL_0D4EA8B58.1	2B	69.1	343	105	1	22	363	364	23	365	369	1e-177	503
36	Bradi5g00810.1	Traes_1BS_087409F17.1	1B	81.31	289	53	1	1	289	364	1	288	288	4e-177	498
36	Bradi5g00810.1	Traes_1DS_91D9863D0.1	1D	71.64	335	60	2	1	335	364	1	300	301	3e-172	486
36	Bradi5g00810.1	Traes_7BS_62CC4CA59.1	7B	69.14	324	96	2	40	362	364	33	353	360	4e-171	486
36	Bradi5g00810.1	Traes_6BL_E9ED2BB85.1	6B	63.53	351	128	0	11	361	364	1	351	357	4e-168	478
36	Bradi5g00810.1	Traes_2AL_5820BAF68.1	2A	66.67	336	110	2	1	335	364	1	335	366	4e-166	474
36	Bradi5g00810.1	Traes_1BS_2C98E723E.1	1B	74.18	306	77	1	59	362	364	26	331	333	8e-163	464
36	Bradi5g00810.1	Traes_2BL_037B89A3A.1	2B	61.14	368	129	6	1	362	364	1	360	371	1e-157	452
36	Bradi5g00810.1	Traes_1BL_850C2574A.1	1B	77.66	273	60	1	5	277	364	8	279	280	2e-157	448
36	Bradi5g00810.1	Traes_4BS_00408C6C6.1	4B	83.54	243	39	1	1	243	364	1	242	242	5e-152	433
36	Bradi5g00810.1	Traes_6AL_D2DD54576.1	6A	66.8	256	84	1	109	363	364	3	258	262	1e-121	356
36	Bradi5g00810.1	Traes_7DS_EC49CBE8C.1	7D	69.96	223	66	1	141	362	364	3	225	241	7e-119	348
36	Bradi5g00810.1	Traes_7DS_28E2128F3.1	7D	69.96	223	66	1	141	362	364	3	225	233	1e-118	347
36	Bradi5g00810.1	Traes_1DS_5B8FA20F0.1	1D	78.2	211	44	1	154	362	364	1	211	213	2e-118	346
36	Bradi5g00810.1	Traes_1DS_AE7405E32.1	1D	81.63	196	36	0	169	364	364	10	205	205	6e-118	345
36	Bradi5g00810.1	Traes_7DS_2BF9F77CA.1	7D	68.16	223	70	1	141	362	364	3	225	233	3e-116	342
36	Bradi5g00810.1	Traes_7DL_61B099A91.1	7D	52.44	307	130	3	72	362	364	23	329	337	1e-108	326
36	Bradi5g00810.1	Traes_7BS_37D43686C.1	7B	66.51	209	69	1	155	362	364	36	244	251	3e-103	309
36	Bradi5g00810.1	Traes_7DS_72929F5D3.1	7D	66.3	184	61	1	141	323	364	3	186	191	2e-89	271
36	Bradi5g00810.1	Traes_2AL_830D29808.1	2A	60.77	209	71	4	1	206	364	1	201	202	1e-84	259
36	Bradi5g00810.1	Traes_5BL_CD8F553BA.1	5B	49.08	273	125	4	102	362	364	1	271	277	3e-77	243
36	Bradi5g00810.1	Traes_7AL_4835DC1DE.1	7A	46.95	213	100	2	163	362	364	28	240	248	4e-56	187
37	Bradi5g00820.1	Traes_1AL_4A3552593.1	1A	68.11	185	16	1	1	142	156	4	188	189	1e-78	235
37	Bradi5g00820.1	Traes_2BL_C0A4DA34B.1	2B	51.08	186	47	2	1	142	156	4	189	190	2e-55	176
37	Bradi5g00820.1	Traes_2DL_3B3563FE9.1	2D	51.61	186	46	2	1	142	156	88	273	274	2e-54	177
37	Bradi5g00820.1	Traes_1AL_64A1C4410.1	1A	63.08	130	47	1	1	129	156	88	217	274	2e-48	160
37	Bradi5g00820.1	Traes_2AL_165C9F211.1	2A	60.47	129	44	1	1	129	156	108	229	286	2e-45	154
38	Bradi5g00830.1	Traes_2AS_607E72B1A.1	2A	78.2	367	71	2	1	360	360	1	365	365	0	565
38	Bradi5g00830.1	Traes_2AS_F05C69BE0.1	2A	74.93	367	79	3	2	360	360	3	364	364	0	545
38	Bradi5g00830.1	Traes_2BS_C6FABF6C3.1	2B	79.23	366	70	1	1	360	360	1	366	366	0	560
38	Bradi5g00830.1	Traes_2BS_CF4F892DD.1	2B	68.98	361	105	4	1	359	360	1	356	365	0	513
38	Bradi5g00830.1	Traes_2DS_39B9CC676.1	2D	83.97	368	51	1	1	360	360	1	368	368	0	589
38	Bradi5g00830.1	Traes_2DS_6789FA5E7.1	2D	72.88	365	90	2	2	360	360	3	364	364	0	527
38	Bradi5g00830.1	Traes_3B_2FBC924CB.1	3B	79.4	364	63	3	3	360	360	53	410	410	0	565
38	Bradi5g00830.1	Traes_2AS_48A3F9466.1	2A	68.39	367	102	4	1	360	360	1	360	360	3e-174	494
38	Bradi5g00830.1	Traes_2AS_AA9C737C7.1	2A	84.53	265	41	0	96	360	360	1	265	265	1e-169	478
38	Bradi5g00830.1	Traes_2DS_7B7201B62.1	2D	84.91	265	40	0	96	360	360	1	265	265	2e-169	478
38	Bradi5g00830.1	Traes_2AS_B6A9A23D7.1	2A	91.75	194	16	0	167	360	360	9	202	202	9e-129	372
38	Bradi5g00830.1	Traes_2DS_3674D04D1.1	2D	79.33	208	43	0	153	360	360	1	208	208	5e-119	347
38	Bradi5g00830.1	Traes_2AS_52D58DF7F.1	2A	74.04	208	51	1	153	360	360	1	205	205	5e-106	314
38	Bradi5g00830.1	Traes_2AS_768355513.1	2A	48.47	359	173	7	4	359	360	11	360	374	7e-104	315
38	Bradi5g00830.1	Traes_2DS_487F6E652.1	2D	47.63	359	176	7	4	359	360	11	360	364	1e-101	309
38	Bradi5g00830.1	Traes_1BS_24FC582AD.1	1B	47.41	367	172	6	3	359	360	9	364	366	1e-100	306
38	Bradi5g00830.1	Traes_6AS_E2FAED058.1	6A	47.53	364	169	9	1	350	360	36	391	391	3e-100	306
38	Bradi5g00830.1	Traes_5BL_54CC7D2D6.1	5B	47.2	375	173	7	1	360	360	52	416	416	3e-99	304
38	Bradi5g00830.1	Traes_1DS_444548F9B.1	1D	46.3	365	177	6	3	359	360	9	362	364	3e-98	300
38	Bradi5g00830.1	Traes_4DS_2B5A9846B.1	4D	45.55	371	179	6	1	360	360	1	359	359	4e-98	300
38	Bradi5g00830.1	Traes_1AS_9A1861111.1	1A	46.24	372	169	7	3	359	360	9	364	366	5e-97	297
38	Bradi5g00830.1	Traes_5BL_1EB543BB5.1	5B	47.58	372	168	8	3	360	360	7	365	365	5e-97	297
38	Bradi5g00830.1	Traes_4AL_65DF744B71.1	4A	47.06	374	174	8	1	360	360	1	364	364	2e-94	290
38	Bradi5g00830.1	Traes_2BS_10ADACF65.1	2B	45.7	372	178	10	4	359	360	31	394	396	1e-89	279
38	Bradi5g00830.1	Traes_2AL_240127518.1	2A	43.82	372	173	9	1	348	360	2	361	373	5e-86	269
38	Bradi5g00830.1	Traes_2BL_5ACD2B04F.1	2B	42.59	371	181	8	1	350	360	2	361	371	3e-85	267
38	Bradi5g00830.1	Traes_2BS_B711409FC.1	2B	49.44	267	124	6	96	359	360	1	259	273	5e-78	245
38	Bradi5g00830.1	Traes_4BS_0992B075F.1	4B	46.44	239	123	3	24	261	360	1	235	235	1e-58	193
38	Bradi5g00830.1	Traes_2BS_EE7040CA5.1	2B	51.55	194	86	5	169	359	360	4	192	206	2e-54	181
38	Bradi5g00830.1	Traes_3B_8D8BADB4F.1	3B	48.56	208	98	7	116	319	360	48	250	260	8e-52	176
38	Bradi5g00830.1	Traes_4BS_2B6A67E9F.1	4B	42.63	190	93	3	1	181	360	1	183	234	3e-40	145
39	Bradi5g00840.1	Traes_2BS_EBCD10293.1	2B	77.02	409	91	2	382	790	799	1	406	439	0	646
39	Bradi5g00840.1	Traes_2BL_2D421C24E1.1	2B	41.9	759	389	20	70	792	799	35	777	802	1e-170	517
39	Bradi5g00840.1	Traes_2AL_99945983B.1	2A	43.12	763	347	23	74	793	799	20	738	738	5e-169	511
39	Bradi5g00840.1	Traes_2AL_6B85982EB.1	2A	43.17	695	352	18	130	793	799	62	744	744	9e-165	500
39	Bradi5g00840.1	Traes_2BL_31D9B7363.1	2B	44.82	714	322	22	80	756	799	29	707	707	1e-163	496
39	Bradi5g00840.1	Traes_2DL_8B2F56924.1	2D	43.82	696	346	19	130	793	799	62	744	744	3e-163	496
39	Bradi5g00840.1	Traes_2DL_474460904.1	2D	44.3	702	338	19	130	793	799	62	748	750	6e-159	485
39	Bradi5g00840.1	Traes_2AL_0D1BBD50C.1	2A	45.52	703	326	20	130	793	799	62	746	748	1e-155	477
39	Bradi5g00840.1	Traes_2BL_1FA28D382.1	2B	44.22	701	338	20	130	793	799	62	746	748	1e-155	477
39	Bradi5g00840.1	Traes_2BL_65E8EEB2F.1	2B	45.3	702	329	20	130	793	799	62	746	748	4e-154	473
39	Bradi5g00840.1	Traes_6AS_36BCCE63D.1	6A	40.77	677	357	18	131	789	799	23	673	690	1e-134	420
39	Bradi5g00840.1	Traes_2BL_2CE5ABC10.1	2B	46.25	506	249	12	130	620	799	62	559	559	6e-126	393
39	Bradi5g00840.1	Traes_2AL_E2EC4B301.1	2A	43.69	531	263	17	284	793	799	1	516	518	4e-110	350
39	Bradi5g00840.1	Traes_2BL_076F9177D.1	2B	43.09	485	225	12	157	620	799	1	455	455	4e-108	343
39	Bradi5g00840.1	Traes_2DL_6B5F4F3CF.1	2D	42.25	471	221	12	157	606	799	1	441	441	4e-101	324
39	Bradi5g00840.1	Traes_2DL_335B5E8BA.1	2D	45.25	442	199	12	223	629	799	2	435	435	1e-97	315
39	Bradi5g00840.1	Traes_2BL_19B7A704F.1	2B	40.97	493	235	14	80	541	799	27	494	494	2e-94	308
39	Bradi5g00840.1	Traes_2DS_27837D567.1	2D	40.93	452	243	13	170	608	799	3	443	450	2e-83	277
40	Bradi5g00847.1	Traes_1BS_A00884C26.1	1B	51.45	1382	636	14	77	1445	1448	78	1437	1439	0	1149
40	Bradi5g00847.1	Traes_2AS_0FA7292A9.1	2A	84.74	1173	178	1	274	1445	1448	1	1173	1176	0	1922
40	Bradi5g00847.1	Traes_2BS_F507513CF.1	2B	86.67	1118	148	1	278	1394	1448	6	1123	1163	0	1845
40	Bradi5g00847.1	Traes_2DS_87661693E.1	2D	86.45	1166	157	1	281	1445	1448	6	1171	1174	0	1950
40	Bradi5g00847.1	Traes_3B_01534811C.1	3B	52.83	1380	620	12	76	1445	1448	71	1429	1432	0	1241
40	Bradi5g00847.1	Traes_3DS_F163515C2.1	3D	53.91	1202	528	10	250	1445	1448	1	1182	1185	0	1114
41	Bradi5g00860.1	Traes_2AS_1437F6A1B.1	2A	69.4	500	137	5	22	520	520	24	508	508	0	661
41	Bradi5g00860.1	Traes_2AS_148383FB6.1	2A	79.2	500	93	3	21	520	520	22	510	510	0	765
41	Bradi5g00860.1	Traes_2AS_D38A5E045.1	2A	81.51	503	80	2	21	520	520	20	512	512	0	793
41	Bradi5g00860.1	Traes_2BS_D00FD1740.1	2B	69.68	498	134	4	21	517	520	7	488	491	0	665
41	Bradi5g00860.1	Traes_2BS_FEE09DA62.1	2B	73.29	498	86	2	21	518	520	21	471	471	0	699
41	Bradi5g00860.1	Traes_2DS_91F993B7F.1	2D	69.34	499	134	5	22	520	520	23	502	502	0	643
41	Bradi5g00860.1	Traes_2DS_FA2BDB1FD.1	2D	79.4	500	92	3	21	520	520	22	510	510	0	766
41	Bradi5g00860.1	Traes_4AS_ABA00C290.1	4A	67.52	311	98	1	207	517	520	1	308	311	8e-145	423
41	Bradi5g00860.1	Traes_1DL_398E7678A.1	1D	61.49	296	113	1	221	515	520	1	296	304	7e-128	380
41	Bradi5g00860.1	Traes_1BL_BB161CF65.1	1B	58.11	265	106	2	252	515	520	2	262	270	6e-103	314
41	Bradi5g00860.1	Traes_2BS_89A99FE45.1	2B	55.19	270	87	3	207	476	520	1	236	251	2e-87	273
42	Bradi5g00870.1	Traes_1DS_1EA1BE87E.1	1D	40.45	628	316	19	282	891	1059	153	740	743	3e-107	356
43	Bradi5g00880.1	Traes_5BL_E1FEF86BE.1	5B	63.76	436	121	6	1	401	401	1	434	434	6e-172	493
43	Bradi5g00880.1	Traes_5DL_257CA10EF.1	5D	63.53	436	122	6	1	401	401	1	434	434	1e-169	486
43	Bradi5g00880.1	Traes_5AL_DBAFEB1D3.1	5A	63.45	435	123	6	1	401	401	1	433	433	1e-166	479
44	Bradi5g00890.1	Traes_2BS_D00FD1740.1	2B	57.62	505	108	7	27	446	448	6	489	491	1e-180	519
44	Bradi5g00890.1	Traes_2AS_1437F6A1B.1	2A	59.72	499	104	11	29	446	448	24	506	508	5e-180	518
44	Bradi5g00890.1	Traes_2AS_D38A5E045.1	2A	53.69	501	136	9	29	445	448	21	509	512	7e-159	464
44	Bradi5g00890.1	Traes_2DS_91F993B7F.1	2D	54.84	527	130	11	1	446	448	1	500	502	1e-151	445
44	Bradi5g00890.1	Traes_2AS_148383FB6.1	2A	52.51	499	141	10	29	445	448	23	507	510	1e-150	443
44	Bradi5g00890.1	Traes_2DS_FA2BDB1FD.1	2D	52.3	499	142	10	29	445	448	23	507	510	5e-149	439
44	Bradi5g00890.1	Traes_2BS_FEE09DA62.1	2B	46.51	501	132	10	29	445	448	22	470	471	1e-123	372
44	Bradi5g00890.1	Traes_4AS_ABA00C290.1	4A	60.37	270	62	4	212	446	448	50	309	311	7e-100	305
44	Bradi5g00890.1	Traes_1DL_398E7678A.1	1D	44.89	274	104	3	212	447	448	36	300	304	2e-72	234
44	Bradi5g00890.1	Traes_1BL_BB161CF65.1	1B	44.07	270	104	3	216	447	448	6	266	270	4e-68	222
45	Bradi5g00925.1	Traes_4BS_441D7FA4C.1	4B	46.26	709	317	23	8	681	714	11	690	711	0	548
45	Bradi5g00925.1	Traes_4DS_DE14905E2.1	4D	47.42	679	303	21	8	661	714	11	660	714	1e-179	535
45	Bradi5g00925.1	Traes_4AL_314A51CED.1	4A	46.12	709	317	23	9	681	714	14	693	714	6e-179	533
45	Bradi5g00925.1	Traes_2AS_0085BE56F.1	2A	45.25	652	295	20	26	664	714	39	641	694	2e-163	492
45	Bradi5g00925.1	Traes_5AL_85ADD8461.1	5A	42.37	708	351	19	1	687	714	6	677	684	6e-163	490
45	Bradi5g00925.1	Traes_5BL_C7D0E1FEC.1	5B	45.05	646	306	17	55	687	714	10	619	630	1e-162	488
45	Bradi5g00925.1	Traes_5DL_CA6849C97.1	5D	42.37	708	350	19	1	687	714	6	676	687	2e-162	489
45	Bradi5g00925.1	Traes_2BS_C85D617A4.1	2B	44.84	649	302	20	26	664	714	39	641	694	1e-160	485
45	Bradi5g00925.1	Traes_6AS_4478A363E.1	6A	43.74	679	325	25	3	666	714	11	647	705	2e-160	484
45	Bradi5g00925.1	Traes_2DS_5A96C7B53.1	2D	43.33	690	334	22	26	704	714	39	682	694	3e-160	484
45	Bradi5g00925.1	Traes_5DL_E6718D616.1	5D	44.92	659	307	21	19	666	714	28	641	707	4e-159	481
45	Bradi5g00925.1	Traes_4BS_5AEFE4F30.1	4B	44.01	709	334	21	11	685	714	15	694	721	6e-158	479
45	Bradi5g00925.1	Traes_5DS_D08009A8C.1	5D	43.85	732	340	21	11	705	714	15	712	726	2e-157	478
45	Bradi5g00925.1	Traes_4BS_1794BA59F.1	4B	63.47	375	128	5	292	665	714	2	368	426	2e-155	462
45	Bradi5g00925.1	Traes_7DL_D07086F38.1	7D	44.62	650	306	16	20	656	714	29	637	696	3e-154	468
45	Bradi5g00925.1	Traes_5BS_D8D6B7383.1	5B	46.1	629	288	15	62	663	714	76	680	720	1e-149	457
45	Bradi5g00925.1	Traes_2BL_3CFD5CA4D.1	2B	43.28	580	280	16	20	577	714	22	574	577	4e-134	412
45	Bradi5g00925.1	Traes_5BS_0DED3EDB6.1	5B	52.16	416	181	10	292	702	714	273	675	680	4e-132	410
45	Bradi5g00925.1	Traes_2BL_38EEB8C0B.1	2B	53.21	374	160	7	301	665	714	1	368	413	2e-130	397
45	Bradi5g00925.1	Traes_3B_4F1976927.1	3B	49.06	481	210	13	207	680	714	11	463	492	2e-130	400
45	Bradi5g00925.1	Traes_5DS_8BBB12D90.1	5D	53.25	400	175	8	292	686	714	279	671	707	1e-127	399
45	Bradi5g00925.1	Traes_5BS_8BB7F57ED.1	5B	53.55	394	166	8	277	662	714	189	573	581	2e-126	392
45	Bradi5g00925.1	Traes_5DS_CE6463FDF.1	5D	53.73	389	163	8	282	662	714	271	650	702	1e-124	392
45	Bradi5g00925.1	Traes_1AL_A9E395016.1	1A	50	410	189	8	280	684	714	252	650	668	1e-123	388
45	Bradi5g00925.1	Traes_1DL_C84BEDC59.1	1D	51.72	379	170	7	292	664	714	125	496	532	4e-123	382
45	Bradi5g00925.1	Traes_4AL_CA5EEDAD5.1	4A	50.49	406	176	11	271	664	714	13	405	423	1e-117	364
45	Bradi5g00925.1	Traes_3AL_333E10D2F1.1	3A	53.3	364	155	9	342	702	714	8	359	368	2e-116	359
45	Bradi5g00925.1	Traes_5DL_3DEB057E7.1	5D	53.37	371	151	10	303	664	714	1	358	376	1e-115	357
45	Bradi5g00925.1	Traes_5AS_81202BD88.1	5A	51.28	390	175	10	284	669	714	23	401	414	2e-107	337
45	Bradi5g00925.1	Traes_5DS_03055819D.1	5D	45.24	431	195	12	273	681	714	316	727	736	2e-104	339
45	Bradi5g00925.1	Traes_2DL_2E54F5CAE.1	2D	40.72	555	280	19	6	537	714	12	540	540	1e-102	329
45	Bradi5g00925.1	Traes_2DL_CEF0E7EBC.1	2D	47.06	374	183	5	203	566	714	1	369	369	7e-100	316
45	Bradi5g00925.1	Traes_2AS_87D72429B.1	2A	40.11	369	196	8	341	709	714	13	356	358	1e-78	259
46	Bradi5g00940.1	Traes_2BS_CF8B74553.1	2B	63.88	681	177	30	25	686	688	2	632	633	0	682
47	Bradi5g00947.1	Traes_2AS_5C5EAEAB8.1	2A	78.21	335	72	1	1	335	337	199	532	534	0	563
47	Bradi5g00947.1	Traes_2AS_67B594916.1	2A	78.21	335	72	1	1	335	337	196	529	531	0	563
47	Bradi5g00947.1	Traes_2AS_7E07335F8.1	2A	78.34	337	69	3	1	335	337	182	516	517	0	555
47	Bradi5g00947.1	Traes_2DS_CB218ADFF.1	2D	81.55	336	61	1	1	336	337	61	395	399	0	582
47	Bradi5g00947.1	Traes_2DS_F3374ABEC.1	2D	78.21	335	72	1	1	335	337	198	531	533	0	562
47	Bradi5g00947.1	Traes_4BL_C2714B866.1	4B	80.9	335	63	1	1	335	337	202	535	538	0	580
47	Bradi5g00947.1	Traes_4BS_409D0FFAF.1	4B	83.28	293	48	1	1	293	337	21	312	312	0	520
47	Bradi5g00947.1	Traes_4DL_4C9D6ADB4.1	4D	80.3	335	65	1	1	335	337	213	546	553	0	574
47	Bradi5g00947.1	Traes_4BS_0DFD5739E.1	4B	82.53	269	46	1	69	337	337	1	268	268	6e-165	466
47	Bradi5g00947.1	Traes_2BS_BD6E8AB2B.1	2B	79.12	249	51	1	67	315	337	2	249	249	5e-148	422
47	Bradi5g00947.1	Traes_5BL_AD9E00DB4.1	5B	59.35	337	133	2	1	335	337	208	542	554	1e-147	432
47	Bradi5g00947.1	Traes_5DL_330C4ACF7.1	5D	85.33	225	32	1	69	293	337	1	224	224	4e-142	406
47	Bradi5g00947.1	Traes_4AL_EB665C235.1	4A	57.27	337	131	4	1	335	337	197	522	526	3e-135	399
47	Bradi5g00947.1	Traes_5DL_12EC303C4.1	5D	56.97	337	132	4	1	335	337	195	520	526	6e-135	399
47	Bradi5g00947.1	Traes_5BL_6CABDA049.1	5B	56.08	337	135	4	1	335	337	197	522	526	1e-134	398
47	Bradi5g00947.1	Traes_5DL_56CFD4CA7.1	5D	54.73	338	142	3	1	335	337	216	545	551	2e-132	393
47	Bradi5g00947.1	Traes_7AS_8A61567C9.1	7A	54.84	310	129	2	31	335	337	1	304	310	1e-126	370
47	Bradi5g00947.1	Traes_2DS_7841D4153.1	2D	55.52	299	124	2	27	322	337	2	294	294	5e-121	355
47	Bradi5g00947.1	Traes_2BS_6CAA956C8.1	2B	80.65	186	36	0	151	336	337	1	186	186	1e-108	320
47	Bradi5g00947.1	Traes_6BS_D2DEB1D51.1	6B	57.53	259	102	3	79	335	337	2	254	260	2e-107	319
47	Bradi5g00947.1	Traes_3AL_5970415A4.1	3A	52.07	217	99	2	1	217	337	59	270	270	3e-75	237
48	Bradi5g00970.1	Traes_2AS_86E424632.1	2A	70.17	533	137	6	18	543	543	51	568	568	0	731
48	Bradi5g00970.1	Traes_2BS_36972873F.1	2B	71.25	480	118	6	64	535	543	1	468	476	0	654
48	Bradi5g00970.1	Traes_2BS_7852B544B.1	2B	71.65	455	111	5	55	501	543	2	446	446	0	620
48	Bradi5g00970.1	Traes_2BS_E932E6085.1	2B	71.65	455	111	5	55	501	543	2	446	446	0	620
48	Bradi5g00970.1	Traes_2BS_70B0C4656.1	2B	79.37	286	57	1	260	543	543	2	287	287	8e-167	479
49	Bradi5g00980.1	Traes_2AS_5C5EAEAB8.1	2A	72.37	532	143	4	20	550	555	4	532	534	0	809
49	Bradi5g00980.1	Traes_2AS_67B594916.1	2A	71.11	533	148	4	19	550	555	2	529	531	0	795
49	Bradi5g00980.1	Traes_2AS_7E07335F8.1	2A	71.21	521	140	6	32	550	555	4	516	517	0	777
49	Bradi5g00980.1	Traes_2DS_CB218ADFF.1	2D	75.31	397	96	2	155	551	555	1	395	399	0	626
49	Bradi5g00980.1	Traes_2DS_F3374ABEC.1	2D	72.93	532	140	4	20	550	555	3	531	533	0	811
49	Bradi5g00980.1	Traes_4AL_EB665C235.1	4A	54.21	535	223	8	19	550	555	7	522	526	0	565
49	Bradi5g00980.1	Traes_4BL_C2714B866.1	4B	71.77	542	137	6	14	553	555	11	538	538	0	805
49	Bradi5g00980.1	Traes_4BS_409D0FFAF.1	4B	77.92	308	67	1	201	508	555	6	312	312	0	519
49	Bradi5g00980.1	Traes_4DL_4C9D6ADB4.1	4D	72.01	543	136	6	14	554	555	22	550	553	0	804
49	Bradi5g00980.1	Traes_5BL_6CABDA049.1	5B	53.46	535	227	8	19	550	555	7	522	526	0	561
49	Bradi5g00980.1	Traes_5BL_AD9E00DB4.1	5B	58.43	498	196	4	55	550	555	54	542	554	0	609
49	Bradi5g00980.1	Traes_5DL_12EC303C4.1	5D	53.33	540	229	8	14	550	555	1	520	526	0	562
49	Bradi5g00980.1	Traes_5DL_56CFD4CA7.1	5D	57.29	487	192	6	67	550	555	72	545	551	0	568
49	Bradi5g00980.1	Traes_7AS_8A61567C9.1	7A	57.14	308	121	2	248	550	555	3	304	310	1e-124	373
49	Bradi5g00980.1	Traes_2DS_7841D4153.1	2D	56.76	296	119	2	245	537	555	5	294	294	9e-119	357
49	Bradi5g00980.1	Traes_5DL_37836DAB5.1	5D	49.52	311	147	3	33	343	555	32	332	342	7e-100	310
49	Bradi5g00980.1	Traes_3AL_5970415A4.1	3A	51.8	278	126	3	155	432	555	1	270	270	4e-92	288
50	Bradi5g00990.1	Traes_1AS_814AE1377.1	1A	61.34	344	94	6	19	324	324	20	362	362	2e-142	411
50	Bradi5g00990.1	Traes_1BS_8B0BE0C6D.1	1B	49.86	347	132	6	16	324	324	75	417	417	4e-110	331
50	Bradi5g00990.1	Traes_1BS_9516CCD35.1	1B	48.92	323	127	4	36	324	324	1	319	319	3e-100	302
50	Bradi5g00990.1	Traes_1AS_FBC23B71F.1	1A	46.22	331	140	4	14	310	324	112	438	452	2e-93	290
50	Bradi5g00990.1	Traes_1DS_49778D85D.1	1D	45.92	331	141	4	14	310	324	71	397	411	4e-93	287
51	Bradi5g01010.1	Traes_2AS_A0DB105481.1	2A	79.67	428	84	3	152	577	577	1	427	427	0	686
51	Bradi5g01010.1	Traes_2AS_A0DB10548.1	2A	79.67	428	84	3	152	577	577	1	427	427	0	686
51	Bradi5g01010.1	Traes_2DS_60B3ED4341.1	2D	78.31	355	74	3	225	577	577	101	454	454	0	550
51	Bradi5g01010.1	Traes_2DS_60B3ED434.1	2D	78.31	355	74	3	225	577	577	101	454	454	0	550
51	Bradi5g01010.1	Traes_2DS_60B3ED4342.1	2D	78.31	355	74	3	225	577	577	101	454	454	0	550
52	Bradi5g01020.1	Traes_2AS_0E7069178.1	2A	74.4	711	158	7	1	696	696	1	702	702	0	1041
52	Bradi5g01020.1	Traes_2BS_CB3C9A104.1	2B	74.26	711	159	7	1	696	696	1	702	702	0	1043
52	Bradi5g01020.1	Traes_2DS_306726BB7.1	2D	74.68	711	156	7	1	696	696	1	702	702	0	1030
53	Bradi5g01050.1	Traes_2AS_AC62A3F1C.1	2A	47.38	686	292	14	1	629	640	1	674	688	0	534
53	Bradi5g01050.1	Traes_2BS_0DAA8A464.1	2B	49.09	658	274	17	1	607	640	15	662	674	0	559
53	Bradi5g01050.1	Traes_2BS_519074A91.1	2B	49.63	683	277	15	1	629	640	1	670	684	0	564
53	Bradi5g01050.1	Traes_2AS_D659E88E9.1	2A	45.57	689	301	16	1	629	640	1	675	689	5e-180	532
53	Bradi5g01050.1	Traes_2BL_CD39B5DAB.1	2B	44.31	668	311	21	14	632	640	11	666	758	2e-150	458
53	Bradi5g01050.1	Traes_2DL_E9EDD2D51.1	2D	43.69	666	315	21	14	632	640	11	663	773	3e-145	445
53	Bradi5g01050.1	Traes_2BS_B047E604A.1	2B	48.81	506	224	13	53	534	640	1	495	521	2e-144	434
53	Bradi5g01050.1	Traes_2AL_44D8A985E.1	2A	42.76	608	288	20	73	632	640	57	652	691	1e-133	412
53	Bradi5g01050.1	Traes_2AS_8FCC59363.1	2A	52.18	435	165	11	1	404	640	1	423	428	8e-126	383
53	Bradi5g01050.1	Traes_5BL_41539A95C.1	5B	40.21	679	329	25	1	629	640	1	652	728	1e-124	390
53	Bradi5g01050.1	Traes_5BL_FCC51E166.1	5B	47.51	402	172	16	1	379	640	1	386	393	2e-87	282
54	Bradi5g01060.1	Traes_2AS_AC62A3F1C.1	2A	53.42	702	276	16	84	756	764	1	680	688	0	649
54	Bradi5g01060.1	Traes_2AS_D659E88E9.1	2A	49.08	707	310	17	84	761	764	1	686	689	0	619
54	Bradi5g01060.1	Traes_2BS_0DAA8A464.1	2B	80.09	658	118	4	79	728	764	10	662	674	0	1066
54	Bradi5g01060.1	Traes_2BS_519074A91.1	2B	54.36	699	270	17	84	756	764	1	676	684	0	660
54	Bradi5g01060.1	Traes_2BS_B047E604A.1	2B	52.96	540	213	14	137	656	764	2	520	521	7e-175	517
54	Bradi5g01060.1	Traes_2AS_8FCC59363.1	2A	55.63	435	160	10	84	498	764	1	422	428	2e-144	436
54	Bradi5g01060.1	Traes_5BL_FCC51E166.1	5B	44.94	405	177	9	84	466	764	1	381	393	2e-85	280
55	Bradi5g01070.1	Traes_2AS_1DFF17FA3.1	2A	73.61	413	85	4	67	479	496	1	389	398	0	612
55	Bradi5g01070.1	Traes_2AS_1E76C16FF.1	2A	68.3	489	147	5	1	488	496	1	482	485	0	660
55	Bradi5g01070.1	Traes_2AS_54398D868.1	2A	67.01	491	126	11	1	482	496	1	464	464	0	635
55	Bradi5g01070.1	Traes_2AS_6DB3C00EA.1	2A	70.12	482	115	6	1	476	496	1	459	462	0	663
55	Bradi5g01070.1	Traes_2AS_707CCA800.1	2A	72.48	476	107	6	1	476	496	1	452	455	0	669
55	Bradi5g01070.1	Traes_2AS_A477CDA77.1	2A	69.67	422	104	4	67	488	496	1	398	401	0	593
55	Bradi5g01070.1	Traes_2AS_BCB9DE870.1	2A	73.29	483	113	8	1	476	496	1	474	499	0	695
55	Bradi5g01070.1	Traes_2AS_C8B6AF996.1	2A	67.76	487	126	8	1	480	496	1	463	463	0	639
55	Bradi5g01070.1	Traes_2AS_E00C814CB.1	2A	73.16	488	125	6	1	487	496	1	483	487	0	708
55	Bradi5g01070.1	Traes_2AS_E62249EB8.1	2A	67.41	494	142	6	1	488	496	1	481	484	0	654
55	Bradi5g01070.1	Traes_2AS_F06C61AB1.1	2A	69.13	460	113	9	1	459	496	1	432	432	0	599
55	Bradi5g01070.1	Traes_2BS_2D400FAA9.1	2B	72.01	468	115	6	1	457	496	1	463	464	0	671
55	Bradi5g01070.1	Traes_2BS_4F70A9DC4.1	2B	67.41	491	124	10	1	482	496	1	464	464	0	644
55	Bradi5g01070.1	Traes_2BS_66BC30D48.1	2B	69.23	429	103	5	67	488	496	1	407	410	0	588
55	Bradi5g01070.1	Traes_2BS_8958D8BFD.1	2B	67.13	429	107	7	67	488	496	1	402	405	0	535
55	Bradi5g01070.1	Traes_2BS_CBBB9BB751.1	2B	69.12	489	144	4	1	488	496	1	483	486	0	679
55	Bradi5g01070.1	Traes_2BS_D5ADCB4A2.1	2B	70.47	430	96	6	67	488	496	1	407	410	0	599
55	Bradi5g01070.1	Traes_2DS_2CFCF2EB8.1	2D	65.56	482	133	6	1	476	496	1	455	458	0	623
55	Bradi5g01070.1	Traes_2DS_673D16924.1	2D	69.49	413	98	4	67	473	496	1	391	410	0	556
55	Bradi5g01070.1	Traes_2DS_835FBEF08.1	2D	70.47	430	96	6	67	488	496	1	407	410	0	597
55	Bradi5g01070.1	Traes_2DS_955801B7A.1	2D	66.27	418	109	6	67	476	496	1	394	396	0	533
55	Bradi5g01070.1	Traes_2DS_9AE6632C2.1	2D	76.1	385	88	4	1	385	496	1	381	383	0	591
55	Bradi5g01070.1	Traes_2DS_B84B36158.1	2D	69.16	428	101	6	67	488	496	1	403	406	0	573
55	Bradi5g01070.1	Traes_2DS_C0E8CCC03.1	2D	68.98	490	145	4	1	489	496	1	484	486	0	679
55	Bradi5g01070.1	Traes_2DS_C2B17C651.1	2D	65.73	429	112	8	67	488	496	1	401	404	0	525
55	Bradi5g01070.1	Traes_2DS_C8302BE0B.1	2D	74.59	488	119	4	1	488	496	1	483	486	0	702
55	Bradi5g01070.1	Traes_2DS_E94348DC4.1	2D	69.45	419	94	6	1	408	496	1	396	396	0	581
55	Bradi5g01070.1	Traes_3AS_CB3B56394.1	3A	56.5	492	199	9	1	488	496	1	481	484	0	534
55	Bradi5g01070.1	Traes_3B_06F016F06.1	3B	55.89	492	202	9	1	488	496	1	481	484	0	529
55	Bradi5g01070.1	Traes_3DS_0085D9977.1	3D	55.49	492	204	9	1	488	496	1	481	484	0	525
55	Bradi5g01070.1	Traes_4DL_1F9B4CB20.1	4D	71.97	421	95	3	67	487	496	1	398	402	0	600
55	Bradi5g01070.1	Traes_5DL_BF2055A52.1	5D	71.56	429	106	7	21	440	496	1	422	422	0	593
55	Bradi5g01070.1	Traes_7AL_F95D75FEB.1	7A	69.25	491	133	7	1	488	496	1	476	479	0	659
55	Bradi5g01070.1	Traes_7DL_CEE39044E.1	7D	67.43	482	120	8	1	479	496	1	448	448	0	615
55	Bradi5g01070.1	Traes_2AS_0AA623223.1	2A	70.36	334	69	7	1	328	496	1	310	408	2e-148	436
55	Bradi5g01070.1	Traes_2AS_04D7D387C.1	2A	72.46	276	59	7	1	269	496	1	266	267	2e-129	381
55	Bradi5g01070.1	Traes_3B_F56F91DE7.1	3B	57.86	337	124	8	158	483	496	17	346	354	3e-129	384
55	Bradi5g01070.1	Traes_3B_F247D2A3E.1	3B	45.44	482	237	11	1	474	496	1	464	480	2e-128	387
55	Bradi5g01070.1	Traes_3B_C7667C232.1	3B	44.23	477	236	9	1	465	496	1	459	459	2e-126	380
55	Bradi5g01070.1	Traes_6DL_EAD21DA1A1.1	6D	47.01	468	203	8	1	462	496	1	429	429	2e-125	377
55	Bradi5g01070.1	Traes_6DL_EAD21DA1A.1	6D	47.01	468	203	8	1	462	496	1	429	429	2e-125	377
55	Bradi5g01070.1	Traes_7AS_2E2B0FED1.1	7A	49.28	416	195	9	67	473	496	1	409	412	3e-121	366
55	Bradi5g01070.1	Traes_7DL_A95A11A9C.1	7D	45.76	472	223	13	1	461	496	1	450	474	8e-120	364
55	Bradi5g01070.1	Traes_6DL_A9DD8EEDB.1	6D	43.98	432	211	8	53	466	496	2	420	448	6e-116	353
55	Bradi5g01070.1	Traes_3DS_8CC140B2D.1	3D	44.26	418	208	10	67	474	496	1	403	419	2e-105	325
55	Bradi5g01070.1	Traes_6BL_5B84239CC.1	6B	46.36	330	167	3	141	466	496	2	325	353	2e-96	300
55	Bradi5g01070.1	Traes_3DS_3FA73486F.1	3D	43.79	322	168	5	157	474	496	1	313	329	2e-85	271
55	Bradi5g01070.1	Traes_6DL_0C17AE794.1	6D	44.76	315	161	5	157	466	496	1	307	332	9e-84	266
56	Bradi5g01080.1	Traes_2AS_1DFF17FA3.1	2A	76.41	407	83	5	1	403	403	1	398	398	0	627
56	Bradi5g01080.1	Traes_2AS_1E76C16FF.1	2A	68.54	426	106	5	1	403	403	65	485	485	0	569
56	Bradi5g01080.1	Traes_2AS_54398D868.1	2A	64.13	421	98	6	1	390	403	63	461	464	0	519
56	Bradi5g01080.1	Traes_2AS_6DB3C00EA.1	2A	65.95	417	94	4	1	389	403	65	461	462	0	539
56	Bradi5g01080.1	Traes_2AS_A477CDA77.1	2A	73.96	407	96	5	1	403	403	1	401	401	0	608
56	Bradi5g01080.1	Traes_2AS_BCB9DE870.1	2A	69.68	432	95	6	1	401	403	64	490	499	0	580
56	Bradi5g01080.1	Traes_2AS_E00C814CB.1	2A	68.53	429	103	7	1	403	403	65	487	487	0	563
56	Bradi5g01080.1	Traes_2BS_2D400FAA9.1	2B	66.58	404	94	6	1	368	403	65	463	464	0	519
56	Bradi5g01080.1	Traes_2BS_4F70A9DC4.1	2B	65.32	421	93	6	1	390	403	63	461	464	0	531
56	Bradi5g01080.1	Traes_2BS_66BC30D48.1	2B	73.24	411	101	2	1	403	403	1	410	410	0	621
56	Bradi5g01080.1	Traes_2BS_8958D8BFD.1	2B	72.99	411	97	4	1	403	403	1	405	405	0	576
56	Bradi5g01080.1	Traes_2BS_CBBB9BB751.1	2B	69.72	426	102	4	1	403	403	65	486	486	0	585
56	Bradi5g01080.1	Traes_2BS_D5ADCB4A2.1	2B	75.6	414	86	6	1	403	403	1	410	410	0	635
56	Bradi5g01080.1	Traes_2DS_2CFCF2EB8.1	2D	61.96	418	108	4	1	390	403	64	458	458	0	517
56	Bradi5g01080.1	Traes_2DS_673D16924.1	2D	72.99	411	102	2	1	403	403	1	410	410	0	600
56	Bradi5g01080.1	Traes_2DS_835FBEF08.1	2D	75.85	414	85	6	1	403	403	1	410	410	0	639
56	Bradi5g01080.1	Traes_2DS_955801B7A.1	2D	71.18	399	102	4	1	389	403	1	396	396	0	551
56	Bradi5g01080.1	Traes_2DS_B84B36158.1	2D	75.18	411	89	5	1	403	403	1	406	406	0	614
56	Bradi5g01080.1	Traes_2DS_C0E8CCC03.1	2D	68.54	426	107	4	1	403	403	65	486	486	0	572
56	Bradi5g01080.1	Traes_2DS_C2B17C651.1	2D	71.95	410	102	4	1	403	403	1	404	404	0	574
56	Bradi5g01080.1	Traes_2DS_C8302BE0B.1	2D	69.16	428	102	5	1	403	403	64	486	486	0	543
56	Bradi5g01080.1	Traes_4DL_1F9B4CB20.1	4D	72.77	404	107	3	1	403	403	1	402	402	0	585
56	Bradi5g01080.1	Traes_7AL_F95D75FEB.1	7A	66.36	431	103	6	1	403	403	63	479	479	0	530
56	Bradi5g01080.1	Traes_2AS_E62249EB8.1	2A	62.41	431	124	5	1	403	403	64	484	484	3e-180	516
56	Bradi5g01080.1	Traes_2AS_C8B6AF996.1	2A	63.31	417	104	5	1	388	403	64	460	463	1e-177	508
56	Bradi5g01080.1	Traes_2AS_707CCA800.1	2A	64.65	413	98	5	1	388	403	64	453	455	2e-174	500
56	Bradi5g01080.1	Traes_5DL_BF2055A52.1	5D	67.28	382	92	5	1	351	403	43	422	422	8e-174	497
56	Bradi5g01080.1	Traes_7DL_CEE39044E.1	7D	63.22	416	93	6	1	388	403	63	446	448	3e-163	471
56	Bradi5g01080.1	Traes_3B_06F016F06.1	3B	54.63	432	157	9	1	403	403	63	484	484	8e-152	443
56	Bradi5g01080.1	Traes_3AS_CB3B56394.1	3A	54.4	432	158	9	1	403	403	63	484	484	2e-151	442
56	Bradi5g01080.1	Traes_3DS_0085D9977.1	3D	53.94	432	160	9	1	403	403	63	484	484	5e-149	436
56	Bradi5g01080.1	Traes_2AS_F06C61AB1.1	2A	60.46	392	111	7	1	370	403	63	432	432	2e-147	430
56	Bradi5g01080.1	Traes_2DS_E94348DC4.1	2D	62.04	353	85	6	1	327	403	65	394	396	1e-143	419
56	Bradi5g01080.1	Traes_2DS_9AE6632C2.1	2D	66.67	321	78	4	1	296	403	65	381	383	2e-143	418
56	Bradi5g01080.1	Traes_3B_F56F91DE7.1	3B	57.39	345	109	8	90	403	403	17	354	354	2e-127	376
56	Bradi5g01080.1	Traes_2AS_A81951FF5.1	2A	72.57	237	63	2	167	403	403	7	241	241	5e-122	358
56	Bradi5g01080.1	Traes_7AS_2E2B0FED1.1	7A	47.1	414	182	7	1	383	403	1	408	412	5e-118	354
56	Bradi5g01080.1	Traes_4DL_77DC535E6.1	4D	71.74	230	63	2	167	396	403	7	234	234	3e-117	345
56	Bradi5g01080.1	Traes_2DS_7A76611B3.1	2D	67.36	239	77	1	165	403	403	4	241	241	1e-114	339
56	Bradi5g01080.1	Traes_2AS_149742ED4.1	2A	69.37	222	68	0	167	388	403	6	227	228	8e-109	324
56	Bradi5g01080.1	Traes_6DL_A9DD8EEDB.1	6D	40.97	432	215	7	1	398	403	16	441	448	1e-104	321
56	Bradi5g01080.1	Traes_3DS_8CC140B2D.1	3D	42.82	411	197	7	1	383	403	1	401	419	3e-102	314
56	Bradi5g01080.1	Traes_6DL_EAD21DA1A1.1	6D	45.66	403	175	8	1	373	403	41	429	429	1e-101	312
56	Bradi5g01080.1	Traes_6DL_EAD21DA1A.1	6D	45.66	403	175	8	1	373	403	41	429	429	1e-101	312
56	Bradi5g01080.1	Traes_2AS_0AA623223.1	2A	63.3	267	49	5	1	239	403	65	310	408	4e-101	310
56	Bradi5g01080.1	Traes_3B_F247D2A3E.1	3B	42.82	411	197	7	1	383	403	62	462	480	4e-101	313
56	Bradi5g01080.1	Traes_2DS_CD1E83473.1	2D	69.95	213	62	2	191	403	403	1	211	211	2e-100	301
56	Bradi5g01080.1	Traes_3B_C7667C232.1	3B	41.28	407	195	8	1	374	403	62	457	459	3e-96	300
56	Bradi5g01080.1	Traes_6BL_5B84239CC.1	6B	43.02	351	169	5	73	398	403	2	346	353	7e-92	285
56	Bradi5g01080.1	Traes_7DL_A95A11A9C.1	7D	41.76	431	197	14	1	398	403	63	472	474	5e-90	284
56	Bradi5g01080.1	Traes_3DS_3FA73486F.1	3D	42.77	318	152	5	89	383	403	1	311	329	9e-80	253
56	Bradi5g01080.1	Traes_6DL_0C17AE794.1	6D	40.54	333	168	5	89	397	403	1	327	332	2e-78	249
57	Bradi5g01090.1	Traes_3B_CA706317E1.1	3B	41.79	134	69	4	1	133	257	1	126	506	8e-18	83.6
57	Bradi5g01090.1	Traes_3B_CA706317E.1	3B	41.79	134	69	4	1	133	257	1	126	506	8e-18	83.6
57	Bradi5g01090.1	Traes_3B_22A44EBA7.1	3B	41.79	134	69	4	1	133	257	1	126	506	1e-17	83.2
58	Bradi5g01100.1	Traes_3DL_DB7C86F1A.1	3D	47.17	159	80	2	119	276	283	1246	1401	1432	6e-32	128
58	Bradi5g01100.1	Traes_1DL_B51739BA6.1	1D	42.14	159	88	2	118	275	283	1325	1480	1541	5e-29	119
58	Bradi5g01100.1	Traes_5DL_515DF8026.1	5D	43.21	162	88	2	116	276	283	1067	1225	1226	9e-29	118
58	Bradi5g01100.1	Traes_1DL_4A4BCC71B.1	1D	42.48	153	84	2	122	273	283	1146	1295	1374	4e-27	114
59	Bradi5g01110.1	Traes_2AS_1DFF17FA3.1	2A	68.7	409	83	5	67	452	455	1	387	398	0	556
59	Bradi5g01110.1	Traes_2AS_1E76C16FF.1	2A	68.5	473	126	4	1	452	455	1	471	485	0	634
59	Bradi5g01110.1	Traes_2AS_54398D868.1	2A	70.75	465	117	7	1	452	455	1	459	464	0	644
59	Bradi5g01110.1	Traes_2AS_6DB3C00EA.1	2A	71.49	463	118	4	1	452	455	1	460	462	0	661
59	Bradi5g01110.1	Traes_2AS_707CCA800.1	2A	71.09	460	118	6	1	452	455	1	453	455	0	626
59	Bradi5g01110.1	Traes_2AS_BCB9DE870.1	2A	70.54	482	105	6	1	452	455	1	475	499	0	655
59	Bradi5g01110.1	Traes_2AS_C8B6AF996.1	2A	70.69	464	120	6	1	452	455	1	460	463	0	640
59	Bradi5g01110.1	Traes_2AS_E00C814CB.1	2A	69.79	480	110	9	1	452	455	1	473	487	0	633
59	Bradi5g01110.1	Traes_2AS_E62249EB8.1	2A	64.73	482	128	8	1	452	455	1	470	484	0	579
59	Bradi5g01110.1	Traes_2AS_F06C61AB1.1	2A	69.23	442	118	8	1	434	455	1	432	432	0	573
59	Bradi5g01110.1	Traes_2BS_2D400FAA9.1	2B	68.15	471	105	9	1	433	455	1	464	464	0	600
59	Bradi5g01110.1	Traes_2BS_4F70A9DC4.1	2B	71.83	465	112	7	1	452	455	1	459	464	0	659
59	Bradi5g01110.1	Traes_2BS_66BC30D48.1	2B	65.38	413	98	3	67	452	455	1	395	410	0	536
59	Bradi5g01110.1	Traes_2BS_8958D8BFD.1	2B	66.83	413	87	6	67	452	455	1	390	405	0	527
59	Bradi5g01110.1	Traes_2BS_CBBB9BB751.1	2B	68.35	474	126	5	1	452	455	1	472	486	0	634
59	Bradi5g01110.1	Traes_2BS_D5ADCB4A2.1	2B	69.4	415	79	5	67	452	455	1	396	410	0	569
59	Bradi5g01110.1	Traes_2DS_2CFCF2EB8.1	2D	69.76	463	122	5	1	452	455	1	456	458	0	645
59	Bradi5g01110.1	Traes_2DS_673D16924.1	2D	65.13	413	99	3	67	452	455	1	395	410	0	534
59	Bradi5g01110.1	Traes_2DS_835FBEF08.1	2D	69.64	415	78	5	67	452	455	1	396	410	0	570
59	Bradi5g01110.1	Traes_2DS_955801B7A.1	2D	65.06	415	96	6	67	452	455	1	395	396	0	526
59	Bradi5g01110.1	Traes_2DS_B84B36158.1	2D	69.01	413	80	6	67	452	455	1	392	406	0	551
59	Bradi5g01110.1	Traes_2DS_C0E8CCC03.1	2D	68.97	477	118	6	1	452	455	1	472	486	0	645
59	Bradi5g01110.1	Traes_2DS_C8302BE0B.1	2D	68.48	479	117	7	1	452	455	1	472	486	0	614
59	Bradi5g01110.1	Traes_2DS_E94348DC4.1	2D	70.65	402	93	7	1	383	455	1	396	396	0	545
59	Bradi5g01110.1	Traes_5DL_BF2055A52.1	5D	66.36	428	105	8	21	415	455	1	422	422	0	530
59	Bradi5g01110.1	Traes_7AL_F95D75FEB.1	7A	67.63	482	109	8	1	452	455	1	465	479	0	600
59	Bradi5g01110.1	Traes_7DL_CEE39044E.1	7D	70.19	463	110	7	1	452	455	1	446	448	0	610
59	Bradi5g01110.1	Traes_2AS_A477CDA77.1	2A	65.28	409	97	5	67	452	455	1	387	401	1e-180	515
59	Bradi5g01110.1	Traes_2DS_C2B17C651.1	2D	66.02	412	91	5	67	452	455	1	389	404	1e-179	513
59	Bradi5g01110.1	Traes_4DL_1F9B4CB20.1	4D	65.04	409	99	4	67	452	455	1	388	402	1e-179	513
59	Bradi5g01110.1	Traes_3B_06F016F06.1	3B	56.29	485	164	12	1	452	455	1	470	484	4e-175	505
59	Bradi5g01110.1	Traes_2DS_9AE6632C2.1	2D	68.99	387	87	7	1	360	455	1	381	383	4e-173	496
59	Bradi5g01110.1	Traes_3AS_CB3B56394.1	3A	56.11	483	168	13	1	452	455	1	470	484	2e-170	493
59	Bradi5g01110.1	Traes_3DS_0085D9977.1	3D	55.9	483	169	13	1	452	455	1	470	484	2e-169	490
59	Bradi5g01110.1	Traes_2AS_0AA623223.1	2A	75.16	314	63	5	1	303	455	1	310	408	9e-156	452
59	Bradi5g01110.1	Traes_2AS_04D7D387C.1	2A	74.91	271	55	4	1	263	455	1	266	267	1e-138	404
59	Bradi5g01110.1	Traes_3B_F247D2A3E.1	3B	45.19	478	217	9	1	448	455	1	463	480	1e-127	384
59	Bradi5g01110.1	Traes_3B_F56F91DE7.1	3B	57.75	329	106	6	156	454	455	17	342	354	8e-123	366
59	Bradi5g01110.1	Traes_2BS_6B9023F06.1	2B	74.79	242	50	4	1	237	455	1	236	236	5e-116	344
59	Bradi5g01110.1	Traes_2BS_A5832F233.1	2B	74.38	242	51	4	1	237	455	1	236	236	3e-114	340
59	Bradi5g01110.1	Traes_3B_C7667C232.1	3B	43.37	475	218	13	1	440	455	1	459	459	6e-114	347
59	Bradi5g01110.1	Traes_7AS_2E2B0FED1.1	7A	45.78	415	188	8	67	449	455	1	410	412	3e-111	338
59	Bradi5g01110.1	Traes_6DL_EAD21DA1A1.1	6D	44.89	470	185	13	1	437	455	1	429	429	1e-110	338
59	Bradi5g01110.1	Traes_6DL_EAD21DA1A.1	6D	44.89	470	185	13	1	437	455	1	429	429	1e-110	338
59	Bradi5g01110.1	Traes_6DL_A9DD8EEDB.1	6D	43.63	424	199	9	53	441	455	2	420	448	2e-110	338
59	Bradi5g01110.1	Traes_7DL_A95A11A9C.1	7D	43.25	467	215	13	1	435	455	1	449	474	3e-103	320
59	Bradi5g01110.1	Traes_3DS_8CC140B2D.1	3D	42.72	412	196	7	67	448	455	1	402	419	5e-103	318
59	Bradi5g01110.1	Traes_6BL_5B84239CC.1	6B	44.85	330	149	7	139	441	455	2	325	353	9e-88	276
59	Bradi5g01110.1	Traes_3DS_3FA73486F.1	3D	43.08	318	149	7	155	447	455	1	311	329	7e-77	247
59	Bradi5g01110.1	Traes_6DL_0C17AE794.1	6D	42.31	312	150	6	155	441	455	1	307	332	2e-75	243
60	Bradi5g01155.1	Traes_3AL_34C7DDDA8.1	3A	79.36	344	67	2	1	342	346	1	342	346	0	551
60	Bradi5g01155.1	Traes_3AL_CE5ED5B08.1	3A	79.22	308	62	1	40	345	346	12	319	325	0	511
60	Bradi5g01155.1	Traes_3B_BBFB645EF.1	3B	73.31	326	85	1	1	326	346	1	324	326	0	509
60	Bradi5g01155.1	Traes_2BL_E78873F3E.1	2B	75.88	311	75	0	33	343	346	32	342	345	2e-178	503
60	Bradi5g01155.1	Traes_7DS_620025A4D.1	7D	76.82	289	67	0	55	343	346	1	289	292	8e-169	477
60	Bradi5g01155.1	Traes_3AL_5F29A8F86.1	3A	75.71	247	60	0	97	343	346	2	248	251	2e-139	400
60	Bradi5g01155.1	Traes_3B_25B4A042C.1	3B	80.53	226	44	0	105	330	346	11	236	236	2e-133	385
60	Bradi5g01155.1	Traes_7DS_4FC88879C.1	7D	78.64	206	44	0	55	260	346	1	206	206	6e-122	354
60	Bradi5g01155.1	Traes_7DS_B542BC8DA.1	7D	78.16	206	45	0	137	342	346	1	206	210	2e-114	335
60	Bradi5g01155.1	Traes_5DL_F6CDA1585.1	5D	52.14	351	147	9	7	341	346	8	353	365	5e-108	325
60	Bradi5g01155.1	Traes_2BS_5FA2FA954.1	2B	50.47	319	140	4	24	342	346	24	324	326	2e-105	317
60	Bradi5g01155.1	Traes_7DS_E327BB7E9.1	7D	49.57	351	158	9	7	342	346	10	356	362	5e-105	317
60	Bradi5g01155.1	Traes_3B_FF29057931.1	3B	76.32	190	45	0	137	326	346	1	190	192	3e-103	306
60	Bradi5g01155.1	Traes_3B_FF2905793.1	3B	76.32	190	45	0	137	326	346	1	190	192	3e-103	306
60	Bradi5g01155.1	Traes_2BS_80303F98B.1	2B	50.62	324	132	6	24	342	346	24	324	324	5e-101	305
60	Bradi5g01155.1	Traes_3B_BAA5FC01A.1	3B	45.32	342	166	4	4	343	346	2	324	325	3e-95	291
60	Bradi5g01155.1	Traes_4AL_8781901D4.1	4A	76.14	176	42	0	1	176	346	1	176	177	2e-83	255
60	Bradi5g01155.1	Traes_2AS_4E26F5A51.1	2A	51.63	246	101	4	97	342	346	2	229	231	3e-79	246
60	Bradi5g01155.1	Traes_2DS_A3DACD282.1	2D	51.65	242	99	2	24	265	346	24	247	247	7e-79	246
60	Bradi5g01155.1	Traes_4AS_DEA73AA82.1	4A	47.44	234	118	3	51	280	346	86	318	414	1e-76	245
60	Bradi5g01155.1	Traes_2DS_45FBC1448.1	2D	51.94	206	96	2	137	340	346	1	205	205	2e-67	215
60	Bradi5g01155.1	Traes_4DL_C7829CDDA.1	4D	46.38	207	106	3	78	280	346	2	207	303	1e-62	206
60	Bradi5g01155.1	Traes_4BL_E34E3D9EE.1	4B	44.93	207	108	4	78	280	346	2	206	302	3e-59	197
60	Bradi5g01155.1	Traes_5BL_67F21E70A.1	5B	46.37	179	91	3	166	341	346	83	259	262	1e-47	165
60	Bradi5g01155.1	Traes_5BL_E11532CC9.1	5B	45.25	179	93	3	166	341	346	83	259	262	7e-47	163
61	Bradi5g01160.1	Traes_2AS_886BFB7C8.1	2A	89.92	496	37	3	1	492	492	1	487	487	0	891
61	Bradi5g01160.1	Traes_2BS_40DF3E2C8.1	2B	89.9	505	38	3	1	492	492	1	505	505	0	918
61	Bradi5g01160.1	Traes_2DS_5A3F1D448.1	2D	90.98	399	26	2	1	389	492	1	399	400	0	753
61	Bradi5g01160.1	Traes_4AS_E41A94443.1	4A	57.56	509	174	10	1	492	492	21	504	504	0	568
61	Bradi5g01160.1	Traes_4BL_EEC5CDEB6.1	4B	57.56	509	174	10	1	492	492	21	504	504	0	566
61	Bradi5g01160.1	Traes_4BS_37B9D0AE8.1	4B	58.32	511	182	5	1	490	492	44	544	546	0	593
61	Bradi5g01160.1	Traes_4DL_098691837.1	4D	57.56	509	174	10	1	492	492	20	503	503	0	567
61	Bradi5g01160.1	Traes_4DS_CC76044AA.1	4D	58.32	511	181	6	1	490	492	50	549	551	0	592
61	Bradi5g01160.1	Traes_5AS_420ACABB6.1	5A	70.73	386	101	4	118	492	492	31	415	415	0	561
61	Bradi5g01160.1	Traes_5BS_6AFE1F4C9.1	5B	63.91	507	150	6	1	492	492	1	489	489	0	647
61	Bradi5g01160.1	Traes_5DS_0E203025F.1	5D	71.97	371	95	3	130	492	492	5	374	374	0	555
61	Bradi5g01160.1	Traes_4AL_FF224CCF6.1	4A	63.5	274	78	3	238	490	492	13	285	287	1e-110	333
62	Bradi5g01167.1	Traes_1BS_9DAB3DBA1.1	1B	62.96	810	292	4	1	806	916	1	806	806	0	981
62	Bradi5g01167.1	Traes_1DS_98898BC2C.1	1D	63.83	647	223	6	266	906	916	4	645	656	0	749
62	Bradi5g01167.1	Traes_1DS_FB5D75ECD.1	1D	61.48	540	208	0	1	540	916	1	540	541	0	682
62	Bradi5g01167.1	Traes_2AL_060BD6D85.1	2A	71.01	921	259	5	1	916	916	1	918	918	0	1272
62	Bradi5g01167.1	Traes_2AS_2152FF17A.1	2A	76.16	923	210	5	1	915	916	1	921	925	0	1391
62	Bradi5g01167.1	Traes_2AS_B8091AC54.1	2A	42.06	737	408	11	1	731	916	1	724	725	0	555
62	Bradi5g01167.1	Traes_2BL_177A50B76.1	2B	71.15	877	245	5	1	872	916	1	874	874	0	1186
62	Bradi5g01167.1	Traes_2BS_EA189405F.1	2B	41.19	908	509	16	1	898	916	1	893	915	0	635
62	Bradi5g01167.1	Traes_2BS_FEF4BCA61.1	2B	76.77	607	135	3	311	913	916	1	605	615	0	909
62	Bradi5g01167.1	Traes_2DL_8616F1BE0.1	2D	70.58	921	263	5	1	916	916	1	918	918	0	1277
62	Bradi5g01167.1	Traes_2DS_B4763B194.1	2D	45.3	724	366	15	192	900	916	1	709	728	0	560
62	Bradi5g01167.1	Traes_2DS_E29509E47.1	2D	54.22	913	402	11	1	904	916	1	906	919	0	921
62	Bradi5g01167.1	Traes_4AL_D40401077.1	4A	70.61	922	260	8	1	916	916	1	917	917	0	1254
62	Bradi5g01167.1	Traes_4AL_EF6EC3389.1	4A	68.51	597	178	7	309	899	916	2	594	633	0	761
62	Bradi5g01167.1	Traes_4AL_F482AAA88.1	4A	63.21	867	312	5	53	914	916	1	865	866	0	1075
62	Bradi5g01167.1	Traes_4DS_178EAD27A.1	4D	62.93	920	332	6	1	914	916	1	917	918	0	1137
62	Bradi5g01167.1	Traes_5AL_458E737F9.1	5A	70.14	921	267	5	1	916	916	1	918	918	0	1235
62	Bradi5g01167.1	Traes_5BL_6E6C5DFB3.1	5B	41.13	846	473	11	1	832	916	1	835	836	0	590
62	Bradi5g01167.1	Traes_5BL_B58B3CA87.1	5B	69.2	841	245	7	84	916	916	1	835	835	0	1081
62	Bradi5g01167.1	Traes_5DL_87561F7C6.1	5D	67.65	476	146	5	438	908	916	1	473	480	0	590
62	Bradi5g01167.1	Traes_5DL_BF04520F3.1	5D	70.3	845	243	5	77	916	916	13	854	854	0	1128
62	Bradi5g01167.1	Traes_6BS_E376CCC90.1	6B	63.55	919	327	6	1	914	916	1	916	917	0	1154
62	Bradi5g01167.1	Traes_7AS_1BA9AB041.1	7A	67.85	619	190	5	304	916	916	2	617	617	0	788
62	Bradi5g01167.1	Traes_7AS_2E4E205E9.1	7A	75.42	533	130	1	1	533	916	1	532	549	0	835
62	Bradi5g01167.1	Traes_7AS_4F591C7F1.1	7A	69.06	921	275	7	1	916	916	1	916	916	0	1241
62	Bradi5g01167.1	Traes_7AS_508A9658E.1	7A	71.34	921	252	8	1	914	916	1	916	918	0	1248
62	Bradi5g01167.1	Traes_7AS_5D463EC96.1	7A	71.12	921	257	6	1	916	916	1	917	917	0	1300
62	Bradi5g01167.1	Traes_7AS_73D26354E.1	7A	72.93	798	208	5	84	876	916	1	795	814	0	1143
62	Bradi5g01167.1	Traes_7AS_7BBD78A0D.1	7A	71.58	774	209	8	147	914	916	1	769	771	0	1074
62	Bradi5g01167.1	Traes_7AS_9E57DAA21.1	7A	69.81	616	152	4	1	616	916	1	582	586	0	866
62	Bradi5g01167.1	Traes_7AS_A7A9B7F2D.1	7A	70.23	823	230	8	84	901	916	1	813	828	0	1126
62	Bradi5g01167.1	Traes_7AS_BCF466CA0.1	7A	74.85	517	128	2	1	517	916	1	515	516	0	788
62	Bradi5g01167.1	Traes_7AS_CFAF9635F.1	7A	70.49	803	229	5	1	799	916	1	799	842	0	1114
62	Bradi5g01167.1	Traes_7AS_E2F151D0C.1	7A	68.22	856	263	6	1	852	916	1	851	877	0	1115
62	Bradi5g01167.1	Traes_7AS_F46ED5316.1	7A	68.84	921	277	7	1	916	916	1	916	916	0	1238
62	Bradi5g01167.1	Traes_7AS_FD1752666.1	7A	69.55	775	228	5	147	916	916	1	772	772	0	991
62	Bradi5g01167.1	Traes_7DL_86AA70D7A.1	7D	64.91	587	200	5	334	916	916	2	586	586	0	746
62	Bradi5g01167.1	Traes_7DL_B3F28F4C5.1	7D	71.93	919	250	5	1	914	916	1	916	918	0	1268
62	Bradi5g01167.1	Traes_7DS_17B21E0D4.1	7D	69.46	835	248	4	84	914	916	1	832	834	0	1123
62	Bradi5g01167.1	Traes_7DS_18D1A33A0.1	7D	67.14	633	183	3	1	613	916	1	628	632	0	841
62	Bradi5g01167.1	Traes_7DS_1BA3B9A72.1	7D	70.93	798	221	5	1	793	916	1	792	793	0	1093
62	Bradi5g01167.1	Traes_7DS_23CDAB1B11.1	7D	71.3	920	257	4	1	916	916	1	917	917	0	1319
62	Bradi5g01167.1	Traes_7DS_3A130381E.1	7D	71.13	769	207	7	1	764	916	1	759	761	0	1076
62	Bradi5g01167.1	Traes_7DS_532655FB6.1	7D	77.11	533	121	1	1	533	916	1	532	535	0	841
62	Bradi5g01167.1	Traes_7DS_CA534661F.1	7D	69.86	919	269	5	1	914	916	1	916	918	0	1267
62	Bradi5g01167.1	Traes_7DS_CB71ACD63.1	7D	69.82	921	266	8	1	914	916	1	916	918	0	1235
62	Bradi5g01167.1	Traes_7DS_D16B7A9E5.1	7D	71.88	921	249	6	1	916	916	1	916	916	0	1315
62	Bradi5g01167.1	Traes_7DS_F22F1419B.1	7D	71.77	921	251	6	1	916	916	1	917	917	0	1296
62	Bradi5g01167.1	Traes_2AS_29AE99A14.1	2A	43.21	655	362	6	1	654	916	1	646	646	2e-174	525
62	Bradi5g01167.1	Traes_2BS_47E83AC56.1	2B	42.94	503	264	7	1	496	916	1	487	504	1e-129	404
63	Bradi5g01180.1	Traes_2AS_7A4976FA9.1	2A	77.93	222	39	3	1	216	216	1	218	218	2e-114	330
63	Bradi5g01180.1	Traes_2DS_5A62799DD.1	2D	86.51	126	17	0	91	216	216	1	126	126	6e-74	224
63	Bradi5g01180.1	Traes_2BS_8D96387E7.1	2B	69.94	163	41	3	1	156	216	1	162	222	3e-66	207
63	Bradi5g01180.1	Traes_6DL_18CB2742C.1	6D	50.88	171	77	1	49	212	216	74	244	249	3e-51	170
63	Bradi5g01180.1	Traes_6AL_6CCEADD76.1	6A	44.55	202	95	2	28	212	216	12	213	218	2e-50	167
64	Bradi5g01186.1	Traes_2AS_67817FEBC.1	2A	89.47	95	10	0	10	104	104	59	153	153	8e-57	176
64	Bradi5g01186.1	Traes_2BS_B965837BA.1	2B	88.42	95	11	0	10	104	104	113	207	207	2e-55	174
64	Bradi5g01186.1	Traes_2DS_300EA0D1D.1	2D	90.62	64	6	0	41	104	104	1	64	64	3e-36	121
65	Bradi5g01192.1	Traes_2DS_C581F5524.1	2D	90.91	66	6	0	1	66	80	1	66	91	4e-39	128
65	Bradi5g01192.1	Traes_2BS_B965837BA.1	2B	90.91	66	6	0	1	66	80	1	66	207	8e-39	131
65	Bradi5g01192.1	Traes_2AS_6DCA4AADD.1	2A	90.91	66	6	0	1	66	80	1	66	105	1e-38	128
66	Bradi5g01200.1	Traes_2BS_425B98155.1	2B	74.15	205	22	4	84	261	261	417	617	617	6e-81	259
66	Bradi5g01200.1	Traes_2AS_453C10ECC.1	2A	72.55	204	26	4	84	261	261	348	547	547	2e-79	253
66	Bradi5g01200.1	Traes_2DS_4576B47D0.1	2D	72.57	175	17	4	114	261	261	1	171	171	9e-77	234
66	Bradi5g01200.1	Traes_1DL_B899C9829.1	1D	41.38	203	89	3	84	259	261	55	254	257	4e-43	150
66	Bradi5g01200.1	Traes_1AL_103266D84.1	1A	41.87	203	88	3	84	259	261	358	557	560	2e-41	151
66	Bradi5g01200.1	Traes_1BL_C87C08CEE.1	1B	41.87	203	88	3	84	259	261	370	569	572	2e-41	151
67	Bradi5g01210.1	Traes_1BS_3D04F8758.1	1B	47.63	1033	496	14	54	1075	1151	54	1052	1119	0	835
67	Bradi5g01210.1	Traes_1DS_26F22A8B1.1	1D	47.87	1034	492	15	54	1075	1151	54	1052	1109	0	825
67	Bradi5g01210.1	Traes_2BS_2ECE9A912.1	2B	81.63	947	156	8	190	1128	1151	61	997	1023	0	1448
67	Bradi5g01210.1	Traes_4DS_3B58FB9BA.1	4D	65.85	776	227	9	4	774	1151	15	757	757	0	951
67	Bradi5g01210.1	Traes_2BL_E6E029813.1	2B	40.27	879	452	20	244	1113	1151	59	873	896	8e-175	542
67	Bradi5g01210.1	Traes_2AL_7E9927674.1	2A	41.11	776	389	17	306	1074	1151	1	715	775	1e-161	504
68	Bradi5g01220.1	Traes_2AS_6E3F18D20.1	2A	89.86	345	35	0	56	400	402	1	345	346	0	652
68	Bradi5g01220.1	Traes_2DS_1A64E2D5F.1	2D	90.31	392	38	0	11	402	402	12	403	403	0	741
68	Bradi5g01220.1	Traes_2BS_C5CD6C816.1	2B	88.89	234	26	0	169	402	402	1	234	234	4e-151	432
69	Bradi5g01230.1	Traes_2AS_0C6E89B86.1	2A	92.25	555	43	0	61	615	615	1	555	555	0	1066
69	Bradi5g01230.1	Traes_2DS_41C264174.1	2D	91.46	574	49	0	42	615	615	8	581	581	0	1093
69	Bradi5g01230.1	Traes_3B_7DB905F3C.1	3B	58.76	485	197	3	104	587	615	105	587	623	0	606
70	Bradi5g01240.1	Traes_2DS_0DF5B5D76.1	2D	86.53	297	38	2	161	456	456	1	296	296	0	520
70	Bradi5g01240.1	Traes_2DS_5427EA332.1	2D	74.51	412	55	7	1	411	456	1	363	363	0	565
70	Bradi5g01240.1	Traes_2AS_FFDC54E99.1	2A	70.69	348	52	7	1	347	456	1	299	299	2e-152	440
70	Bradi5g01240.1	Traes_2DS_A8B6703C5.1	2D	84.77	256	37	2	202	456	456	1	255	255	1e-149	431
70	Bradi5g01240.1	Traes_2AS_35AEC0101.1	2A	81.33	241	42	3	108	347	456	1	239	239	2e-135	394
70	Bradi5g01240.1	Traes_3B_6679A382E.1	3B	46.5	329	144	13	28	345	456	3	310	312	2e-78	250
71	Bradi5g01270.1	Traes_2BS_3BFB1B956.1	2B	75.78	128	30	1	70	196	205	69	196	204	1e-64	202
71	Bradi5g01270.1	Traes_2AS_E1C66CA12.1	2A	76.32	114	27	0	75	188	205	1	114	145	9e-60	188
71	Bradi5g01270.1	Traes_4AS_746F9C627.1	4A	42.68	157	85	1	42	193	205	53	209	217	3e-39	137
71	Bradi5g01270.1	Traes_4BS_23E4739D7.1	4B	40.88	159	87	1	42	193	205	53	211	219	6e-38	134
72	Bradi5g01280.1	Traes_2AS_90E3B2E76.1	2A	85.71	945	67	4	83	1027	1027	3	879	879	0	1568
72	Bradi5g01280.1	Traes_2BS_1587D0A44.1	2B	96.57	554	19	0	226	779	1027	1	554	557	0	1103
72	Bradi5g01280.1	Traes_2DS_EE0F71D4A.1	2D	96.58	555	19	0	391	945	1027	8	562	562	0	1106
73	Bradi5g01310.1	Traes_2AS_E82A7163B.1	2A	76.68	373	84	3	1	372	374	4	374	376	1e-177	504
73	Bradi5g01310.1	Traes_2BS_BD243EA04.1	2B	76.53	375	84	4	1	374	374	4	375	375	1e-175	498
73	Bradi5g01310.1	Traes_2DS_298608883.1	2D	76.45	361	80	5	1	360	374	4	360	361	1e-174	495
73	Bradi5g01310.1	Traes_1DL_01C749803.1	1D	44.16	274	119	6	19	285	374	15	261	402	5e-64	213
73	Bradi5g01310.1	Traes_1BL_F300C462B.1	1B	43.8	274	120	6	19	285	374	15	261	402	1e-63	212
73	Bradi5g01310.1	Traes_1AL_CFCE7C579.1	1A	44.44	270	124	6	19	285	374	15	261	401	1e-62	209
74	Bradi5g01317.1	Traes_2AS_A8793AD4F.1	2A	74.19	616	152	4	91	701	706	1	614	618	0	924
74	Bradi5g01317.1	Traes_2DS_F6681BAEE.1	2D	74.96	583	140	3	124	701	706	4	585	589	0	898
75	Bradi5g01327.1	Traes_2BS_E71D2B3EE.1	2B	78.84	345	68	5	1	343	343	81	422	422	0	557
75	Bradi5g01327.1	Traes_2AL_B006D99BB.1	2A	69.77	344	100	4	1	343	343	77	417	417	6e-174	494
75	Bradi5g01327.1	Traes_2AS_B264257CD.1	2A	80.89	225	39	4	121	343	343	1	223	223	2e-127	369
75	Bradi5g01327.1	Traes_4AL_9A01E952D.1	4A	60.19	319	122	4	1	315	343	70	387	411	9e-127	374
75	Bradi5g01327.1	Traes_5DL_05AC3E858.1	5D	59.31	317	126	3	1	315	343	70	385	418	9e-126	372
75	Bradi5g01327.1	Traes_5BL_BCA08EF29.1	5B	59.31	317	126	3	1	315	343	122	437	471	1e-124	371
75	Bradi5g01327.1	Traes_3B_95A3FFAFC.1	3B	55.18	328	140	6	1	324	343	112	436	438	2e-119	356
75	Bradi5g01327.1	Traes_3AL_C4AD3A60B.1	3A	55.18	328	140	6	1	324	343	112	436	438	6e-119	355
75	Bradi5g01327.1	Traes_2DS_F608F72221.1	2D	82.18	202	33	3	121	321	343	1	200	200	2e-116	340
75	Bradi5g01327.1	Traes_4AS_F128173A9.1	4A	51.55	322	152	4	3	323	343	82	400	415	1e-104	318
75	Bradi5g01327.1	Traes_4DL_DAB148F8A.1	4D	50.9	332	156	5	3	333	343	85	410	411	1e-102	312
75	Bradi5g01327.1	Traes_3AS_16B9C2115.1	3A	47.26	347	166	7	1	335	343	1	342	348	3e-101	306
75	Bradi5g01327.1	Traes_3B_4034930C8.1	3B	46.59	352	171	7	1	340	343	95	441	442	2e-99	305
75	Bradi5g01327.1	Traes_3DL_8BE075ED9.1	3D	53.73	268	120	3	1	266	343	112	377	389	4e-98	300
75	Bradi5g01327.1	Traes_1AL_3C18BA8E0.1	1A	42.5	320	175	4	1	318	343	64	376	383	3e-79	251
75	Bradi5g01327.1	Traes_5DL_3C18BA8E0.1	5D	42.5	320	175	4	1	318	343	64	376	383	3e-79	251
75	Bradi5g01327.1	Traes_7DS_6C196A9BF.1	7D	41.25	320	179	4	1	318	343	1	313	320	5e-78	246
75	Bradi5g01327.1	Traes_4AL_73DC7752E.1	4A	40.13	319	182	4	1	317	343	64	375	380	7e-78	248
75	Bradi5g01327.1	Traes_5BL_B41353A2A.1	5B	40.94	320	180	3	1	318	343	64	376	383	1e-77	247
75	Bradi5g01327.1	Traes_4AL_1BFBF9BAB.1	4A	40.62	320	181	3	1	318	343	64	376	383	4e-77	246
75	Bradi5g01327.1	Traes_4AL_9322EE446.1	4A	40	320	183	3	1	318	343	64	376	383	2e-76	244
75	Bradi5g01327.1	Traes_7AL_348B82B18.1	7A	41.46	328	175	5	1	318	343	64	384	391	3e-76	244
75	Bradi5g01327.1	Traes_5AL_97CCD3702.1	5A	40.31	320	182	3	1	318	343	64	376	383	6e-76	243
75	Bradi5g01327.1	Traes_4AL_3F4D07C98.1	4A	40.94	320	180	4	1	318	343	64	376	383	1e-75	241
75	Bradi5g01327.1	Traes_7DS_4820AC868.1	7D	40.95	315	177	3	3	315	343	66	373	383	3e-75	241
75	Bradi5g01327.1	Traes_3AL_C156AB041.1	3A	51.61	217	100	4	121	334	343	1	215	218	2e-69	220
75	Bradi5g01327.1	Traes_5BL_EB89B8DB4.1	5B	42.54	228	121	2	1	226	343	64	283	290	8e-54	182
75	Bradi5g01327.1	Traes_7AS_9500E68F8.1	7A	40.79	228	125	2	1	226	343	64	283	295	6e-51	175
75	Bradi5g01327.1	Traes_7DS_CC9D11652.1	7D	41.34	179	96	4	142	318	343	116	287	294	8e-36	134
75	Bradi5g01327.1	Traes_4AL_DD8A8EEE9.1	4A	40.22	179	98	3	142	318	343	116	287	294	1e-35	134
76	Bradi5g01340.1	Traes_2BS_5A2E83BF6.1	2B	75.84	298	65	3	1	293	293	1	296	296	1e-152	434
76	Bradi5g01340.1	Traes_2AS_6BB5BCCA2.1	2A	85.63	174	25	0	120	293	293	1	174	174	6e-111	323
76	Bradi5g01340.1	Traes_2DS_3F84A9594.1	2D	83.91	174	28	0	120	293	293	1	174	174	3e-108	316
77	Bradi5g01350.1	Traes_1BL_0CB993ADF.1	1B	65.91	399	129	2	1	393	393	1	398	398	0	513
77	Bradi5g01350.1	Traes_2AS_1493D0ADB.1	2A	85.14	397	52	3	4	393	393	5	401	401	0	672
77	Bradi5g01350.1	Traes_2BS_075F12813.1	2B	84.89	397	53	3	4	393	393	5	401	401	0	692
77	Bradi5g01350.1	Traes_2DS_D9597124C.1	2D	84.5	400	55	3	1	393	393	1	400	400	0	670
77	Bradi5g01350.1	Traes_6BL_2546C9F2A.1	6B	87.67	300	36	1	94	393	393	1	299	299	0	530
77	Bradi5g01350.1	Traes_6DL_F1E787360.1	6D	87.28	393	49	1	1	393	393	1	392	392	0	696
77	Bradi5g01350.1	Traes_1AL_A69755144.1	1A	65.75	400	129	3	1	393	393	1	399	399	8e-179	508
77	Bradi5g01350.1	Traes_6AL_074141030.1	6A	85.78	218	30	1	175	392	393	8	224	224	3e-125	365
77	Bradi5g01350.1	Traes_1DL_E219BD119.1	1D	60.66	244	89	2	156	393	393	1	243	243	1e-85	265
78	Bradi5g01360.1	Traes_7DL_B8084A8ED.1	7D	53.57	308	118	5	37	334	337	24	316	323	2e-102	308
78	Bradi5g01360.1	Traes_1BL_CE6B3DAEB.1	1B	63.59	217	70	2	119	335	337	21	228	229	3e-100	300
78	Bradi5g01360.1	Traes_4BL_D0A3211DA.1	4B	46.46	325	149	6	10	329	337	36	340	342	2e-92	283
78	Bradi5g01360.1	Traes_2BL_457AF8E5B.1	2B	43.64	330	145	6	15	328	337	1	305	307	1e-88	273
78	Bradi5g01360.1	Traes_2BS_8B386EA34.1	2B	47.25	309	136	5	22	324	337	46	333	339	2e-88	273
78	Bradi5g01360.1	Traes_4AL_B51B47D71.1	4A	45.71	315	147	5	20	329	337	45	340	342	9e-88	271
78	Bradi5g01360.1	Traes_2BL_5425EF0F4.1	2B	44.87	312	142	5	23	328	337	57	344	346	1e-87	271
78	Bradi5g01360.1	Traes_5BL_EEC64EF0F.1	5B	52.52	278	106	5	64	334	337	101	359	371	2e-87	272
78	Bradi5g01360.1	Traes_7DS_F3803031F.1	7D	48.97	292	123	5	42	328	337	2	272	274	8e-87	267
78	Bradi5g01360.1	Traes_4AL_D1B99269E.1	4A	47.92	288	124	5	46	328	337	4	270	272	9e-83	256
78	Bradi5g01360.1	Traes_2DL_2EE1DA37D.1	2D	44.48	326	150	6	10	328	337	37	338	340	2e-82	258
78	Bradi5g01360.1	Traes_2AL_E02047986.1	2A	43.87	326	152	6	10	328	337	36	337	339	8e-81	253
78	Bradi5g01360.1	Traes_2AS_B396948F5.1	2A	44.48	308	139	6	22	324	337	46	326	332	3e-80	252
78	Bradi5g01360.1	Traes_2BL_3C4CBA04A.1	2B	41.53	313	145	7	25	323	337	48	336	342	5e-77	244
78	Bradi5g01360.1	Traes_2AL_A373126DF1.1	2A	41.95	298	135	7	39	322	337	62	335	342	3e-75	239
78	Bradi5g01360.1	Traes_2BL_339DA54CB1.1	2B	40.84	311	143	7	31	328	337	44	326	327	7e-73	233
78	Bradi5g01360.1	Traes_2BL_AF596909E.1	2B	42.04	314	149	8	29	328	337	42	336	348	1e-72	233
78	Bradi5g01360.1	Traes_2AL_3AA00F161.1	2A	42.36	314	149	8	29	328	337	45	340	352	2e-71	230
78	Bradi5g01360.1	Traes_3B_6577A9FBF.1	3B	41.29	310	144	7	31	328	337	50	333	334	5e-71	228
78	Bradi5g01360.1	Traes_2AS_8AE56A8C4.1	2A	42.52	294	131	7	45	324	337	9	278	283	7e-70	223
78	Bradi5g01360.1	Traes_2DS_0B6EB8F1D.1	2D	52.26	243	89	8	2	239	337	21	241	276	7e-70	223
78	Bradi5g01360.1	Traes_3B_814B63B3B.1	3B	42.91	289	135	6	50	331	337	10	275	281	2e-68	219
78	Bradi5g01360.1	Traes_4AL_7506D5E7E.1	4A	44.79	259	113	6	77	329	337	3	237	239	1e-65	211
78	Bradi5g01360.1	Traes_4AL_3B05F6E9F.1	4A	44.79	259	113	6	77	329	337	3	237	239	2e-64	208
78	Bradi5g01360.1	Traes_7DS_079C1C6E1.1	7D	45.71	210	88	4	124	329	337	1	188	189	5e-56	184
78	Bradi5g01360.1	Traes_2DL_596A319DA.1	2D	43.19	213	92	4	120	328	337	1	188	190	4e-54	179
78	Bradi5g01360.1	Traes_3AL_DC0C79FF9.1	3A	40.24	246	117	5	92	328	337	10	234	235	8e-53	177
78	Bradi5g01360.1	Traes_6DL_71EAB1135.1	6D	41.41	198	91	3	137	328	337	9	187	188	5e-50	169
78	Bradi5g01360.1	Traes_7BL_7F5D79997.1	7B	43.08	195	86	3	139	328	337	5	179	180	9e-50	168
78	Bradi5g01360.1	Traes_2BS_D26800667.1	2B	40.47	215	106	3	119	328	337	115	312	313	1e-48	169
78	Bradi5g01360.1	Traes_2DS_59A6D76F6.1	2D	42.56	195	89	3	139	328	337	14	190	191	1e-48	165
78	Bradi5g01360.1	Traes_7BL_C879879D9.1	7B	41.71	199	88	3	139	328	337	59	238	239	4e-47	163
78	Bradi5g01360.1	Traes_1BS_BBFD7314A.1	1B	43.01	186	82	3	53	236	337	82	245	338	6e-40	146
79	Bradi5g01370.1	Traes_2BL_453BA2709.1	2B	51.97	585	204	10	182	723	723	339	889	889	4e-171	518
80	Bradi5g01380.1	Traes_2BL_453BA2709.1	2B	69.05	126	38	1	1	125	125	764	889	889	2e-47	165
80	Bradi5g01380.1	Traes_7BS_B3760E6E5.1	7B	45.6	125	65	2	2	125	125	155	277	277	4e-25	98.6
80	Bradi5g01380.1	Traes_7AL_F0109DF7C.1	7A	47.9	119	59	2	2	119	125	1024	1140	1145	4e-24	99.4
80	Bradi5g01380.1	Traes_7BL_7B867F856.1	7B	47.9	119	59	2	2	119	125	1194	1310	1315	7e-24	99
80	Bradi5g01380.1	Traes_7DL_7289E1026.1	7D	47.9	119	59	2	2	119	125	1042	1158	1163	1e-23	98.2
80	Bradi5g01380.1	Traes_7DS_9935B942D.1	7D	44.35	124	68	1	2	125	125	595	717	717	4e-23	96.3
81	Bradi5g01390.1	Traes_2BL_5A62BB73D.1	2B	49.5	301	136	7	21	306	314	6	305	314	6e-74	234
81	Bradi5g01390.1	Traes_2AL_D4ACA1580.1	2A	50.82	305	118	8	2	292	314	3	289	312	5e-70	224
81	Bradi5g01390.1	Traes_3B_14C916E0E.1	3B	45.94	283	144	6	35	313	314	27	304	346	5e-63	207
81	Bradi5g01390.1	Traes_1DS_5A811304F.1	1D	42.8	257	138	8	39	290	314	23	275	292	2e-51	175
81	Bradi5g01390.1	Traes_3B_9CBC688D5.1	3B	46.19	236	114	6	63	290	314	2	232	293	1e-49	170
81	Bradi5g01390.1	Traes_3B_C70AA7688.1	3B	46.26	227	115	6	38	259	314	15	239	239	9e-47	161
81	Bradi5g01390.1	Traes_2AS_27CF906B9.1	2A	44.06	202	98	4	103	290	314	15	215	276	1e-38	141
82	Bradi5g01400.1	Traes_2AS_5BE64EB9E.1	2A	60	130	50	1	97	226	232	21	148	154	3e-47	157
82	Bradi5g01400.1	Traes_7DS_0B49D34D6.1	7D	54.17	144	63	2	84	226	232	57	198	201	4e-45	153
82	Bradi5g01400.1	Traes_2AS_E86358445.1	2A	57.5	120	45	3	111	226	232	377	494	497	6e-38	140
82	Bradi5g01400.1	Traes_2BS_03EACFC0E.1	2B	56.67	120	47	3	110	226	232	375	492	495	2e-36	136
82	Bradi5g01400.1	Traes_4AS_B8A5424CD.1	4A	41.1	163	95	1	64	225	232	334	496	512	2e-28	113
82	Bradi5g01400.1	Traes_6DS_0DE729568.1	6D	41.24	177	68	5	62	225	232	85	238	242	5e-26	103
82	Bradi5g01400.1	Traes_2DL_34C71F113.1	2D	46.55	116	61	1	110	224	232	371	486	507	6e-26	106
82	Bradi5g01400.1	Traes_1BL_9351EEDDF.1	1B	40.87	115	65	2	111	225	232	78	189	193	2e-20	87.8
82	Bradi5g01400.1	Traes_3AL_C6FD635D7.1	3A	43.48	115	59	3	111	225	232	131	239	243	4e-19	84.3
82	Bradi5g01400.1	Traes_4AL_616E2ACDE.1	4A	42.37	118	63	1	114	231	232	93	205	209	3e-18	81.6
83	Bradi5g01410.1	Traes_2AS_71B82606A.1	2A	87.04	301	39	0	108	408	408	1	301	301	0	572
83	Bradi5g01410.1	Traes_2BS_08CEA942B.1	2B	80.49	410	70	3	1	408	408	1	402	402	0	645
83	Bradi5g01410.1	Traes_2DS_CAB7A3B4D.1	2D	85.76	316	45	0	93	408	408	1	316	316	0	591
83	Bradi5g01410.1	Traes_6AS_F2455A764.1	6A	66.99	306	97	3	98	403	408	4	305	311	9e-150	432
83	Bradi5g01410.1	Traes_6BS_86336D977.1	6B	66.55	278	88	2	126	403	408	1	273	279	1e-136	397
84	Bradi5g01420.1	Traes_2AS_F485758C1.1	2A	98.31	355	6	0	71	425	425	41	395	395	0	739
84	Bradi5g01420.1	Traes_2BS_D7F40DF36.1	2B	97.7	261	6	0	71	331	425	3	263	279	0	546
84	Bradi5g01420.1	Traes_2DS_1966D084E.1	2D	95.29	425	16	2	1	425	425	1	421	421	0	791
85	Bradi5g01430.1	Traes_2AS_D2FB48992.1	2A	87.68	211	17	2	33	243	262	4	205	207	8e-113	328
85	Bradi5g01430.1	Traes_6AS_3FF5D06F5.1	6A	56.75	252	100	5	1	251	262	1	244	283	2e-80	248
85	Bradi5g01430.1	Traes_6BS_2269F8DB3.1	6B	56.85	248	97	6	1	247	262	1	239	282	4e-78	242
85	Bradi5g01430.1	Traes_4BL_B29BCA1601.1	4B	54.1	268	91	7	1	242	262	1	262	280	1e-72	228
85	Bradi5g01430.1	Traes_4BL_B29BCA160.1	4B	54.1	268	91	7	1	242	262	1	262	280	1e-72	228
85	Bradi5g01430.1	Traes_5AL_1815EEACC.1	5A	58.16	196	64	3	1	183	262	1	191	191	5e-67	210
85	Bradi5g01430.1	Traes_4DL_F298C5299.1	4D	60.13	158	56	2	1	156	262	1	153	153	9e-60	190
86	Bradi5g01440.1	Traes_7DL_7380148C4.1	7D	42.67	600	316	9	263	862	862	46	617	617	9e-160	485
86	Bradi5g01440.1	Traes_2BL_037BE3FB7.1	2B	41.99	612	326	9	252	862	862	6	589	589	5e-157	477
86	Bradi5g01440.1	Traes_7AS_5A504F72B.1	7A	43.69	531	274	6	332	862	862	9	514	514	1e-156	473
86	Bradi5g01440.1	Traes_7AL_B5A390A35.1	7A	43.91	558	286	8	305	862	862	1	531	531	6e-156	472
86	Bradi5g01440.1	Traes_7DS_1DD0D02E7.1	7D	43.2	537	280	6	326	862	862	3	514	514	2e-155	470
86	Bradi5g01440.1	Traes_4AL_12F5B2C901.1	4A	43.31	531	276	6	332	862	862	9	514	514	1e-154	468
86	Bradi5g01440.1	Traes_2AL_BF9D0132E.1	2A	41.5	612	329	9	252	862	862	6	589	589	2e-154	470
86	Bradi5g01440.1	Traes_2AS_CDCF93F99.1	2A	42	581	310	10	300	862	862	63	634	634	1e-147	454
86	Bradi5g01440.1	Traes_2DS_B6F975D58.1	2D	40.92	611	329	11	270	862	862	38	634	634	1e-147	454
86	Bradi5g01440.1	Traes_2DS_BF02A75C5.1	2D	41.24	548	294	10	316	862	862	2	522	522	2e-146	447
86	Bradi5g01440.1	Traes_7BL_75864BA32.1	7B	42.29	558	275	9	305	862	862	1	511	511	7e-145	442
86	Bradi5g01440.1	Traes_7DL_5383AC7EF.1	7D	40.77	601	328	9	263	862	862	65	638	638	2e-144	446
86	Bradi5g01440.1	Traes_7DS_C92836C72.1	7D	40.37	592	313	9	278	862	862	1	559	559	1e-143	441
86	Bradi5g01440.1	Traes_5BL_CF2DC2119.1	5B	40.92	567	308	7	297	862	862	17	557	557	1e-139	430
86	Bradi5g01440.1	Traes_1AL_CC968AF08.1	1A	40.14	558	308	6	305	862	862	1	532	532	4e-137	423
86	Bradi5g01440.1	Traes_5BL_FAB985C54.1	5B	40.61	559	303	9	305	862	862	1	531	531	2e-136	421
86	Bradi5g01440.1	Traes_1BL_6D6D28F21.1	1B	41.39	546	301	8	332	862	862	44	585	585	8e-135	419
86	Bradi5g01440.1	Traes_1DL_D9F44722A.1	1D	41.21	546	302	8	332	862	862	8	549	549	3e-134	416
86	Bradi5g01440.1	Traes_5DL_AFFA8E9F3.1	5D	40.79	532	288	8	332	862	862	9	514	514	2e-132	410
86	Bradi5g01440.1	Traes_3B_B489051EE.1	3B	42.65	476	251	6	388	862	862	37	491	491	1e-125	391
86	Bradi5g01440.1	Traes_1DL_5CBE9D165.1	1D	40.2	490	270	4	373	862	862	1	467	467	4e-121	379
86	Bradi5g01440.1	Traes_2BL_7514768BD.1	2B	41.19	505	269	8	363	862	862	111	592	592	6e-121	383
86	Bradi5g01440.1	Traes_5AL_72F03514C.1	5A	41.48	446	238	4	417	862	862	1	423	423	2e-119	373
87	Bradi5g01450.1	Traes_2AS_7AE2FEA16.1	2A	92.13	127	10	0	4	130	130	3	129	129	4e-64	196
87	Bradi5g01450.1	Traes_1DS_C1582EE5C.1	1D	90.4	125	12	0	4	128	130	3	127	129	3e-63	193
87	Bradi5g01450.1	Traes_1AS_154011391.1	1A	91.2	125	11	0	4	128	130	13	137	139	4e-63	193
87	Bradi5g01450.1	Traes_1BS_D754BE408.1	1B	89.6	125	13	0	4	128	130	3	127	129	3e-62	191
87	Bradi5g01450.1	Traes_2BS_23FDA3250.1	2B	91.43	105	9	0	26	130	130	1	105	105	8e-50	158
88	Bradi5g01456.1	Traes_3AL_C4FD3D62A.1	3A	74.63	67	17	0	1	67	69	1	67	70	1e-30	105
88	Bradi5g01456.1	Traes_2AS_6E1B0E6EF.1	2A	73.53	68	18	0	1	68	69	1	68	395	7e-28	104
88	Bradi5g01456.1	Traes_1DL_1DE9F92181.1	1D	70.59	68	20	0	1	68	69	1	68	511	8e-28	105
88	Bradi5g01456.1	Traes_2AS_5CAF7A3671.1	2A	70.59	68	20	0	1	68	69	1	68	507	3e-27	103
88	Bradi5g01456.1	Traes_2AS_5CAF7A367.1	2A	70.59	68	20	0	1	68	69	1	68	507	3e-27	103
88	Bradi5g01456.1	Traes_2BS_A307BC857.1	2B	67.65	68	22	0	1	68	69	1	68	508	5e-27	103
88	Bradi5g01456.1	Traes_2AS_EFB7DF837.1	2A	70.59	68	20	0	1	68	69	1	68	395	7e-27	102
88	Bradi5g01456.1	Traes_2AS_0898755211.1	2A	70.59	68	20	0	1	68	69	1	68	510	1e-26	102
88	Bradi5g01456.1	Traes_2AS_089875521.1	2A	70.59	68	20	0	1	68	69	1	68	510	1e-26	102
88	Bradi5g01456.1	Traes_2DS_9FD377942.1	2D	70.59	68	20	0	1	68	69	1	68	398	1e-26	101
88	Bradi5g01456.1	Traes_3AL_3200489D8.1	3A	50	68	34	0	1	68	69	1	68	506	1e-15	72
88	Bradi5g01456.1	Traes_3B_22A44EBA7.1	3B	50	68	34	0	1	68	69	1	68	506	1e-15	72
88	Bradi5g01456.1	Traes_3B_CA706317E1.1	3B	50	68	34	0	1	68	69	1	68	506	1e-15	72
88	Bradi5g01456.1	Traes_3B_CA706317E.1	3B	50	68	34	0	1	68	69	1	68	506	1e-15	72
88	Bradi5g01456.1	Traes_6AL_6468454E7.1	6A	44.62	65	35	1	3	67	69	1	64	106	2e-13	62
88	Bradi5g01456.1	Traes_3B_61BEB6218.1	3B	48.53	68	35	0	1	68	69	1	68	268	3e-13	63.5
88	Bradi5g01456.1	Traes_3B_F247D2A3E.1	3B	48.53	68	35	0	1	68	69	1	68	480	5e-13	64.3
88	Bradi5g01456.1	Traes_4BL_3A8D63A20.1	4B	42.65	68	37	1	1	68	69	1	66	220	1e-12	60.8
88	Bradi5g01456.1	Traes_5AL_F31F6E9EA.1	5A	49.25	67	33	1	1	67	69	1	66	500	1e-12	63.2
88	Bradi5g01456.1	Traes_6AL_E3D339D1D.1	6A	47.76	67	34	1	1	67	69	1	66	111	1e-12	60.1
88	Bradi5g01456.1	Traes_6BL_BD07F3EFD.1	6B	47.76	67	34	1	1	67	69	1	66	168	1e-12	60.5
88	Bradi5g01456.1	Traes_2AS_04D7D387C.1	2A	41.43	70	39	1	1	68	69	1	70	267	2e-12	60.8
88	Bradi5g01456.1	Traes_3B_35BE8A7AE.1	3B	46.97	66	34	1	1	66	69	1	65	491	4e-12	61.6
88	Bradi5g01456.1	Traes_3B_F675758BE.1	3B	45.59	68	37	0	1	68	69	1	68	258	5e-12	59.7
88	Bradi5g01456.1	Traes_7AL_F95D75FEB.1	7A	43.48	69	38	1	1	68	69	1	69	479	5e-12	61.2
88	Bradi5g01456.1	Traes_2BS_51C9391F91.1	2B	40	70	39	2	1	68	69	1	69	115	7e-12	58.2
88	Bradi5g01456.1	Traes_2BS_51C9391F9.1	2B	40	70	39	2	1	68	69	1	69	115	7e-12	58.2
88	Bradi5g01456.1	Traes_3B_6B40C91AC.1	3B	43.06	72	35	2	1	68	69	1	70	94	7e-12	57.8
88	Bradi5g01456.1	Traes_2AS_54398D868.1	2A	43.48	69	38	1	1	68	69	1	69	464	1e-11	60.1
88	Bradi5g01456.1	Traes_2AS_1E76C16FF.1	2A	43.66	71	37	1	1	68	69	1	71	485	2e-11	60.1
88	Bradi5g01456.1	Traes_2BS_2D400FAA9.1	2B	40	70	39	1	1	67	69	1	70	464	2e-11	60.1
88	Bradi5g01456.1	Traes_2BS_4F70A9DC4.1	2B	42.03	69	39	1	1	68	69	1	69	464	2e-11	59.7
88	Bradi5g01456.1	Traes_2DS_66E278E50.1	2D	42.25	71	38	1	1	68	69	1	71	499	2e-11	59.7
88	Bradi5g01456.1	Traes_3B_C7667C232.1	3B	44.12	68	38	0	1	68	69	1	68	459	2e-11	59.3
88	Bradi5g01456.1	Traes_2DS_C0E8CCC03.1	2D	42.25	71	38	1	1	68	69	1	71	486	3e-11	59.3
88	Bradi5g01456.1	Traes_7DL_CEE39044E.1	7D	42.03	69	39	1	1	68	69	1	69	448	3e-11	59.3
88	Bradi5g01456.1	Traes_2AS_BCB9DE870.1	2A	41.43	70	39	1	1	68	69	1	70	499	4e-11	58.9
88	Bradi5g01456.1	Traes_2AS_6DB3C00EA.1	2A	40.85	71	39	1	1	68	69	1	71	462	2e-10	56.6
88	Bradi5g01456.1	Traes_2BS_A5832F233.1	2B	40.85	71	36	2	1	67	69	1	69	236	3e-10	55.1
88	Bradi5g01456.1	Traes_2AS_E62249EB8.1	2A	40.58	69	39	1	1	67	69	1	69	484	9e-10	55.1
88	Bradi5g01456.1	Traes_2BS_CBBB9BB751.1	2B	40.85	71	39	1	1	68	69	1	71	486	9e-10	55.1
88	Bradi5g01456.1	Traes_2DS_2CFCF2EB8.1	2D	41.43	70	39	1	1	68	69	1	70	458	3e-09	53.1
88	Bradi5g01456.1	Traes_4AL_1D16F2AC3.1	4A	41.79	67	37	1	1	67	69	1	65	495	1e-08	51.6
88	Bradi5g01456.1	Traes_5DS_EDE40E6FD.1	5D	40	65	38	1	2	66	69	3	66	532	6e-08	49.7
88	Bradi5g01456.1	Traes_1DL_42CE4B47C.1	1D	44.12	68	37	1	1	68	69	1	67	511	5e-07	47
88	Bradi5g01456.1	Traes_6DL_EAD21DA1A1.1	6D	40.3	67	19	1	1	67	69	1	46	429	7e-07	46.6
88	Bradi5g01456.1	Traes_6DL_EAD21DA1A.1	6D	40.3	67	19	1	1	67	69	1	46	429	7e-07	46.6
88	Bradi5g01456.1	Traes_7DL_A95A11A9C.1	7D	47.83	69	33	2	1	67	69	1	68	474	7e-07	46.6
88	Bradi5g01456.1	Traes_1AL_C9427641C.1	1A	41.54	65	37	1	1	65	69	1	64	495	2e-06	45.1
88	Bradi5g01456.1	Traes_3AS_D642DE40E.1	3A	54.05	37	17	0	32	68	69	7	43	65	3e-06	42
88	Bradi5g01456.1	Traes_4DS_0741313D4.1	4D	46.27	67	35	1	1	67	69	1	66	496	4e-06	44.3
89	Bradi5g01462.1	Traes_1AS_48F38E615.1	1A	74.32	479	119	1	205	683	686	1	475	478	0	760
89	Bradi5g01462.1	Traes_1AS_63CA1B795.1	1A	68.04	657	205	4	33	686	686	30	684	684	0	927
89	Bradi5g01462.1	Traes_1AS_84975D214.1	1A	67.48	655	207	5	33	684	686	29	680	682	0	926
89	Bradi5g01462.1	Traes_1BS_2D29D1179.1	1B	68.19	657	204	4	33	686	686	22	676	676	0	937
89	Bradi5g01462.1	Traes_1BS_B6D704FD0.1	1B	66.07	666	216	5	24	683	686	18	679	682	0	914
89	Bradi5g01462.1	Traes_1BS_C4B727779.1	1B	48.01	729	305	17	7	684	686	8	713	715	0	620
89	Bradi5g01462.1	Traes_1DS_4327D29C9.1	1D	70.56	608	176	2	78	683	686	1	607	610	0	920
89	Bradi5g01462.1	Traes_1DS_8B0FC9013.1	1D	66.25	557	177	5	36	585	686	55	607	609	0	767
89	Bradi5g01462.1	Traes_1DS_8E6F49CF1.1	1D	69.04	646	195	4	33	675	686	30	673	673	0	925
89	Bradi5g01462.1	Traes_2AS_24CA17FD0.1	2A	61.14	458	164	6	235	684	686	68	519	521	0	531
89	Bradi5g01462.1	Traes_4DS_5FB17F566.1	4D	64.87	427	144	3	261	682	686	6	431	435	0	541
89	Bradi5g01462.1	Traes_5DL_05EE11556.1	5D	50.68	665	294	13	32	674	686	28	680	706	0	647
89	Bradi5g01462.1	Traes_6AL_4AD1EB1C6.1	6A	47.95	730	309	14	14	684	686	30	747	749	0	619
89	Bradi5g01462.1	Traes_6AL_F960C1601.1	6A	52.34	640	267	13	73	686	686	59	686	686	0	605
89	Bradi5g01462.1	Traes_6DL_114D4EE5A.1	6D	48.92	648	265	15	41	636	686	1	634	634	0	544
89	Bradi5g01462.1	Traes_6DL_6214806F8.1	6D	48.15	731	307	15	11	683	686	25	741	742	0	613
89	Bradi5g01462.1	Traes_6DL_AF092963E.1	6D	47.5	680	285	14	17	636	686	29	696	696	0	561
89	Bradi5g01462.1	Traes_6DL_C8D810742.1	6D	59.16	524	197	7	171	684	686	17	533	535	0	597
89	Bradi5g01462.1	Traes_7AL_C64F17133.1	7A	57	486	185	7	215	684	686	1	478	479	0	555
89	Bradi5g01462.1	Traes_2DS_094068BB0.1	2D	61.78	382	144	2	303	684	686	18	397	398	1e-167	491
89	Bradi5g01462.1	Traes_6DS_F18E635D4.1	6D	63.73	386	136	3	302	684	686	7	391	394	4e-163	479
89	Bradi5g01462.1	Traes_7AS_98C777777.1	7A	68.71	342	106	1	344	684	686	14	355	360	1e-159	469
89	Bradi5g01462.1	Traes_2AS_54C0F6864.1	2A	47.32	467	210	14	236	676	686	12	468	488	4e-128	393
89	Bradi5g01462.1	Traes_5AL_234C31DC4.1	5A	48.74	396	196	4	296	684	686	4	399	415	1e-118	366
89	Bradi5g01462.1	Traes_2AS_0F0720621.1	2A	44.23	477	238	15	222	676	686	3	473	492	4e-118	367
89	Bradi5g01462.1	Traes_6BL_4622D0614.1	6B	40.89	560	278	18	165	681	686	1	550	600	4e-118	370
89	Bradi5g01462.1	Traes_2AS_B5A6B1C99.1	2A	46.27	389	190	9	302	676	686	7	390	410	2e-107	336
90	Bradi5g01470.1	Traes_2AS_6E1B0E6EF.1	2A	74.12	398	98	3	1	396	396	1	395	395	0	592
90	Bradi5g01470.1	Traes_2AS_EFB7DF837.1	2A	73.62	398	100	3	1	396	396	1	395	395	0	590
90	Bradi5g01470.1	Traes_2DS_9FD377942.1	2D	72	400	106	3	1	396	396	1	398	398	0	590
90	Bradi5g01470.1	Traes_2AS_AFEB22E37.1	2A	72.86	339	86	3	62	396	396	1	337	337	2e-170	485
90	Bradi5g01470.1	Traes_2BS_A307BC857.1	2B	75.09	269	65	1	130	396	396	240	508	508	1e-142	420
90	Bradi5g01470.1	Traes_1DL_1DE9F92181.1	1D	74.02	281	66	4	119	394	396	231	509	511	5e-142	419
90	Bradi5g01470.1	Traes_2AS_0898755211.1	2A	70.21	282	80	2	119	396	396	229	510	510	9e-139	410
90	Bradi5g01470.1	Traes_2AS_089875521.1	2A	70.21	282	80	2	119	396	396	229	510	510	9e-139	410
90	Bradi5g01470.1	Traes_2AS_5CAF7A3671.1	2A	71	269	76	1	130	396	396	239	507	507	6e-135	400
90	Bradi5g01470.1	Traes_2AS_5CAF7A367.1	2A	71	269	76	1	130	396	396	239	507	507	6e-135	400
90	Bradi5g01470.1	Traes_3B_CA706317E1.1	3B	42.7	267	140	8	127	385	396	238	499	506	5e-63	214
90	Bradi5g01470.1	Traes_3B_CA706317E.1	3B	42.7	267	140	8	127	385	396	238	499	506	5e-63	214
90	Bradi5g01470.1	Traes_3DL_5C73C0D72.1	3D	41.33	271	148	8	127	391	396	99	364	367	2e-60	203
90	Bradi5g01470.1	Traes_1DL_80079911E.1	1D	43.88	237	118	6	148	374	396	10	241	253	4e-60	199
90	Bradi5g01470.1	Traes_1AL_C9427641C.1	1A	42.25	258	134	8	127	374	396	233	485	495	2e-59	204
90	Bradi5g01470.1	Traes_3B_22A44EBA7.1	3B	40.82	267	145	8	127	385	396	238	499	506	5e-59	203
90	Bradi5g01470.1	Traes_3AL_3200489D8.1	3A	41.03	273	146	10	127	391	396	238	503	506	8e-59	202
90	Bradi5g01470.1	Traes_3B_35BE8A7AE.1	3B	43.07	267	139	8	127	385	396	224	485	491	8e-59	202
90	Bradi5g01470.1	Traes_3AL_3164FC9EE1.1	3A	41.63	257	135	5	132	386	396	145	388	395	9e-56	192
90	Bradi5g01470.1	Traes_1BL_21A77C735.1	1B	41.27	252	131	7	133	374	396	240	484	493	8e-52	183
90	Bradi5g01470.1	Traes_2DS_66E278E50.1	2D	40.74	270	147	8	125	386	396	233	497	499	9e-50	178
91	Bradi5g01480.1	Traes_1DL_1DE9F92181.1	1D	70.12	512	143	5	1	505	507	1	509	511	0	731
91	Bradi5g01480.1	Traes_2AS_0898755211.1	2A	69.86	511	149	4	1	507	507	1	510	510	0	693
91	Bradi5g01480.1	Traes_2AS_089875521.1	2A	69.86	511	149	4	1	507	507	1	510	510	0	693
91	Bradi5g01480.1	Traes_2AS_5CAF7A3671.1	2A	69.8	510	148	4	1	507	507	1	507	507	0	735
91	Bradi5g01480.1	Traes_2AS_5CAF7A367.1	2A	69.8	510	148	4	1	507	507	1	507	507	0	735
91	Bradi5g01480.1	Traes_2BS_A307BC857.1	2B	70.78	510	144	4	1	507	507	1	508	508	0	744
91	Bradi5g01480.1	Traes_2AS_6E1B0E6EF.1	2A	71.69	272	73	3	239	507	507	125	395	395	2e-136	404
91	Bradi5g01480.1	Traes_2AS_EFB7DF837.1	2A	71.69	272	73	3	239	507	507	125	395	395	2e-136	405
91	Bradi5g01480.1	Traes_2DS_9FD377942.1	2D	70.85	271	76	2	240	507	507	128	398	398	5e-135	401
91	Bradi5g01480.1	Traes_3B_CA706317E1.1	3B	44.49	508	261	10	1	496	507	1	499	506	6e-134	402
91	Bradi5g01480.1	Traes_3B_CA706317E.1	3B	44.49	508	261	10	1	496	507	1	499	506	6e-134	402
91	Bradi5g01480.1	Traes_2AS_AFEB22E37.1	2A	70.37	270	79	1	239	507	507	68	337	337	2e-133	395
91	Bradi5g01480.1	Traes_3B_22A44EBA7.1	3B	44.34	512	265	10	1	501	507	1	503	506	2e-132	399
91	Bradi5g01480.1	Traes_3AL_3200489D8.1	3A	42.35	510	278	9	1	501	507	1	503	506	1e-130	394
91	Bradi5g01480.1	Traes_1AL_C9427641C.1	1A	43.55	496	254	12	1	483	507	1	483	495	1e-126	383
91	Bradi5g01480.1	Traes_1BL_21A77C735.1	1B	42.34	496	259	11	1	483	507	1	482	493	2e-117	359
91	Bradi5g01480.1	Traes_3B_35BE8A7AE.1	3B	40.16	498	265	10	1	488	507	1	475	491	6e-114	350
91	Bradi5g01480.1	Traes_2DS_66E278E50.1	2D	41.05	514	269	12	1	497	507	1	497	499	9e-114	350
91	Bradi5g01480.1	Traes_1DL_42CE4B47C.1	1D	42.18	505	257	14	1	483	507	1	492	511	6e-113	348
91	Bradi5g01480.1	Traes_3DL_5C73C0D72.1	3D	45.26	369	188	8	142	501	507	1	364	367	1e-101	314
91	Bradi5g01480.1	Traes_3AL_3164FC9EE1.1	3A	42.93	403	207	10	102	497	507	2	388	395	3e-95	299
91	Bradi5g01480.1	Traes_1DL_BAB368FF2.1	1D	44.27	323	168	6	62	381	507	1	314	314	2e-82	263
92	Bradi5g01490.1	Traes_3B_B03B59420.1	3B	45.8	131	62	3	13	139	192	2	127	127	2e-26	100
93	Bradi5g01567.1	Traes_4AL_90957C076.1	4A	49.23	195	98	1	17	211	228	9	202	217	8e-64	202
93	Bradi5g01567.1	Traes_7AL_DB109AC89.1	7A	52.43	185	85	2	25	207	228	9	192	251	3e-63	201
93	Bradi5g01567.1	Traes_7DL_C53F194BA.1	7D	51.89	185	86	2	25	207	228	9	192	268	3e-63	202
93	Bradi5g01567.1	Traes_5BS_F6FF58B20.1	5B	49.74	191	94	2	19	209	228	10	198	256	2e-62	199
93	Bradi5g01567.1	Traes_6BL_01E6CE316.1	6B	46.48	213	110	2	18	228	228	15	225	225	4e-61	195
93	Bradi5g01567.1	Traes_4AL_FEFC21AAB.1	4A	49.49	196	98	1	17	212	228	9	203	709	2e-60	204
93	Bradi5g01567.1	Traes_4DS_7D8A5F90B.1	4D	52.41	187	88	1	21	207	228	11	196	756	2e-60	205
93	Bradi5g01567.1	Traes_5AL_E6FC679D2.1	5A	44.65	215	110	3	19	225	228	29	242	261	2e-60	194
93	Bradi5g01567.1	Traes_7DS_03068057C.1	7D	48.44	192	98	1	16	207	228	10	200	259	3e-60	194
93	Bradi5g01567.1	Traes_1DL_924B4A135.1	1D	48.96	192	96	2	21	212	228	13	202	276	6e-60	194
93	Bradi5g01567.1	Traes_2DS_43CBE4F79.1	2D	50.79	191	92	2	19	209	228	10	198	696	8e-60	202
93	Bradi5g01567.1	Traes_3B_14FD1B9C7.1	3B	50.26	191	91	3	19	207	228	104	292	302	4e-59	192
93	Bradi5g01567.1	Traes_7DL_B6B95FA82.1	7D	50.27	185	89	2	25	207	228	9	192	335	4e-59	193
93	Bradi5g01567.1	Traes_7BL_3D33964D9.1	7B	51.35	185	87	2	25	207	228	9	192	515	5e-59	197
93	Bradi5g01567.1	Traes_5DL_5DAC7A4CF.1	5D	46.27	201	107	1	21	221	228	22	221	494	2e-58	196
93	Bradi5g01567.1	Traes_3AL_71178DFB4.1	3A	48.24	199	97	4	14	212	228	4	196	258	2e-57	186
93	Bradi5g01567.1	Traes_7BL_30B1AD328.1	7B	46.39	194	100	2	19	209	228	6	198	213	2e-57	185
93	Bradi5g01567.1	Traes_2BL_D7E37D22E.1	2B	48.7	193	97	1	19	209	228	319	511	580	4e-57	194
93	Bradi5g01567.1	Traes_5BL_2DA8896EE.1	5B	45.77	201	108	1	21	221	228	22	221	459	7e-57	191
93	Bradi5g01567.1	Traes_7BL_03C3797A2.1	7B	49.74	193	93	3	17	207	228	2	192	979	2e-56	195
93	Bradi5g01567.1	Traes_7DL_388E6C9E0.1	7D	45.83	192	100	2	21	209	228	8	198	214	4e-56	182
93	Bradi5g01567.1	Traes_5BL_3DC0729AB.1	5B	45.37	205	110	2	17	221	228	9	211	709	1e-55	191
93	Bradi5g01567.1	Traes_3B_DB4A78D05.1	3B	49.74	193	93	3	17	207	228	317	507	775	2e-55	191
93	Bradi5g01567.1	Traes_7BL_E41865FE0.1	7B	48.3	176	87	2	37	209	228	5	179	196	5e-55	178
93	Bradi5g01567.1	Traes_2BL_60834CAE2.1	2B	45.87	218	108	6	13	227	228	1	211	612	7e-55	188
93	Bradi5g01567.1	Traes_3AL_5CC7A7B68.1	3A	47.09	206	104	4	21	226	228	13	213	620	8e-55	188
93	Bradi5g01567.1	Traes_6AS_006C344A3.1	6A	44.98	209	109	3	21	226	228	137	342	409	9e-55	184
93	Bradi5g01567.1	Traes_1AL_A9D90A3D3.1	1A	47.62	189	97	2	24	212	228	1	187	727	1e-54	188
93	Bradi5g01567.1	Traes_3B_2316A632A.1	3B	46.27	201	101	3	30	226	228	10	207	331	1e-54	181
93	Bradi5g01567.1	Traes_1BS_4350D3C06.1	1B	47.62	189	96	3	21	209	228	12	197	202	4e-54	176
93	Bradi5g01567.1	Traes_5DL_184D505A7.1	5D	46.63	208	107	3	19	226	228	10	213	1090	6e-54	189
93	Bradi5g01567.1	Traes_4AL_95C783072.1	4A	46.15	208	108	3	19	226	228	10	213	1092	1e-53	188
93	Bradi5g01567.1	Traes_7DS_BC9426B0F.1	7D	45.92	196	104	1	19	212	228	18	213	530	1e-53	183
93	Bradi5g01567.1	Traes_5AL_3FE725FD4.1	5A	48.31	178	91	1	32	209	228	33	209	776	2e-53	185
93	Bradi5g01567.1	Traes_7BS_9889241CD.1	7B	44.7	217	110	4	20	227	228	8	223	418	2e-53	180
93	Bradi5g01567.1	Traes_7BL_4DD3BEE56.1	7B	47.25	182	93	3	21	202	228	12	190	190	1e-52	172
93	Bradi5g01567.1	Traes_4AL_87DA40FD5.1	4A	46.93	179	93	2	32	209	228	17	194	322	5e-52	174
93	Bradi5g01567.1	Traes_4DS_20D5EF0ED.1	4D	46.37	179	94	2	32	209	228	17	194	322	9e-52	174
93	Bradi5g01567.1	Traes_6DS_CA13407A0.1	6D	47.46	177	91	1	35	209	228	15	191	323	1e-51	174
93	Bradi5g01567.1	Traes_4BS_D6B47E60D.1	4B	46.37	179	94	2	32	209	228	17	194	322	2e-51	173
93	Bradi5g01567.1	Traes_5AL_6946D4AF8.1	5A	45.21	188	97	3	27	210	228	3	188	260	2e-51	171
93	Bradi5g01567.1	Traes_1BL_A257DE671.1	1B	45.74	188	100	1	25	210	228	5	192	324	4e-51	172
93	Bradi5g01567.1	Traes_1DS_26F1546F6.1	1D	47.92	192	97	2	19	207	228	140	331	849	1e-50	178
93	Bradi5g01567.1	Traes_6DS_F4ACB6633.1	6D	45.76	177	94	1	35	209	228	10	186	291	1e-50	170
93	Bradi5g01567.1	Traes_7BL_227F47D69.1	7B	49.37	158	77	2	52	207	228	1	157	224	4e-50	167
93	Bradi5g01567.1	Traes_2DL_77990F25A.1	2D	43.85	187	102	2	24	207	228	1	187	320	7e-50	169
93	Bradi5g01567.1	Traes_6BS_E6687F4BF.1	6B	46.33	177	93	1	35	209	228	10	186	327	1e-49	169
93	Bradi5g01567.1	Traes_1DS_40BDC62E9.1	1D	53.95	152	69	1	8	159	228	150	300	302	2e-49	167
93	Bradi5g01567.1	Traes_7BL_2D6DB297B.1	7B	47.8	182	93	1	32	211	228	31	212	500	3e-49	171
93	Bradi5g01567.1	Traes_3B_9985A569B.1	3B	46.63	193	101	2	17	209	228	389	579	703	7e-49	172
93	Bradi5g01567.1	Traes_2BS_87F23E033.1	2B	47.83	184	92	2	30	209	228	226	409	551	2e-48	169
93	Bradi5g01567.1	Traes_3AS_AAADC71F2.1	3A	44.75	181	96	3	32	209	228	17	196	323	2e-48	165
93	Bradi5g01567.1	Traes_4BL_BA380620F.1	4B	44.94	178	95	2	35	209	228	45	222	604	2e-48	170
93	Bradi5g01567.1	Traes_1BS_BF9F30106.1	1B	43.65	181	99	2	34	211	228	42	222	295	4e-48	164
93	Bradi5g01567.1	Traes_2AL_7C900ACA5.1	2A	42.62	183	102	2	31	210	228	2	184	184	6e-48	160
93	Bradi5g01567.1	Traes_7BS_70A64FD98.1	7B	44.13	179	98	2	32	209	228	22	199	324	6e-48	164
93	Bradi5g01567.1	Traes_6BS_BDA1F76BD.1	6B	46.33	177	93	1	35	209	228	15	191	555	7e-48	168
93	Bradi5g01567.1	Traes_7DL_4F62353EC.1	7D	43.78	185	97	4	32	209	228	17	201	318	8e-48	163
93	Bradi5g01567.1	Traes_2DL_548C72FC2.1	2D	42.08	183	102	3	31	209	228	2	184	224	1e-47	160
93	Bradi5g01567.1	Traes_7DS_3FFF1E5B2.1	7D	44.04	193	106	2	35	226	228	243	434	598	1e-47	168
93	Bradi5g01567.1	Traes_4AL_01616F95B.1	4A	43.37	196	107	3	32	226	228	15	207	317	2e-47	162
93	Bradi5g01567.1	Traes_7BL_A1F123CEF.1	7B	45.81	179	85	3	58	225	228	1	178	447	2e-47	165
93	Bradi5g01567.1	Traes_5BL_4CC2E13B9.1	5B	43.72	183	99	3	30	210	228	43	223	248	3e-47	160
93	Bradi5g01567.1	Traes_7BL_B73B43D74.1	7B	43.16	190	96	4	32	209	228	17	206	270	3e-47	160
93	Bradi5g01567.1	Traes_1BS_D4040437C.1	1B	57.25	131	52	2	96	226	228	1	127	187	5e-47	157
93	Bradi5g01567.1	Traes_4AL_621D437E9.1	4A	46.52	187	95	4	25	207	228	10	195	315	6e-47	161
93	Bradi5g01567.1	Traes_2AS_F8779F643.1	2A	43.02	179	99	3	32	209	228	6	182	246	1e-46	158
93	Bradi5g01567.1	Traes_6BS_ABCBC4BF5.1	6B	42.93	184	103	1	37	218	228	19	202	334	1e-46	160
93	Bradi5g01567.1	Traes_6DL_7662129AC.1	6D	43.43	198	107	3	21	213	228	5	202	929	1e-46	167
93	Bradi5g01567.1	Traes_2DL_6DD26086D.1	2D	43.89	180	98	2	31	207	228	42	221	587	2e-46	164
93	Bradi5g01567.1	Traes_4AL_0BD973567.1	4A	46.25	160	86	0	17	176	228	9	168	169	2e-46	155
93	Bradi5g01567.1	Traes_4BS_C374C01C2.1	4B	42.86	196	108	3	32	226	228	15	207	319	2e-46	160
93	Bradi5g01567.1	Traes_4BS_0BFD92B96.1	4B	41.33	196	111	3	32	226	228	22	214	215	6e-46	155
93	Bradi5g01567.1	Traes_2DL_9774F6815.1	2D	43.92	189	100	5	21	209	228	12	194	330	9e-46	158
93	Bradi5g01567.1	Traes_4AL_45F47E4EF.1	4A	47.74	155	80	1	56	210	228	1	154	287	9e-46	157
93	Bradi5g01567.1	Traes_2BS_AA04D161C.1	2B	45.51	167	89	1	43	207	228	1	167	537	1e-45	162
93	Bradi5g01567.1	Traes_4DS_BEE8271EE.1	4D	41.84	196	110	3	32	226	228	15	207	318	2e-45	157
93	Bradi5g01567.1	Traes_4AL_015A5C163.1	4A	44.69	179	96	2	34	209	228	368	546	686	4e-45	161
93	Bradi5g01567.1	Traes_4BS_83A556A42.1	4B	41.84	196	110	3	32	226	228	15	207	318	4e-45	156
93	Bradi5g01567.1	Traes_2DS_56E6F7ABF.1	2D	43.02	179	99	3	32	209	228	22	198	323	6e-45	156
93	Bradi5g01567.1	Traes_5DS_64C30A803.1	5D	44.86	185	97	3	27	209	228	12	193	488	6e-45	159
93	Bradi5g01567.1	Traes_2BS_802CF83A91.1	2B	43.33	180	97	4	32	209	228	22	198	322	7e-45	155
93	Bradi5g01567.1	Traes_2BS_802CF83A9.1	2B	43.33	180	97	4	32	209	228	22	198	322	7e-45	155
93	Bradi5g01567.1	Traes_4AL_B8348D56E.1	4A	41.54	195	112	2	33	226	228	132	325	343	2e-44	155
93	Bradi5g01567.1	Traes_1BS_8BD3F7097.1	1B	46.41	181	92	4	31	207	228	16	195	318	5e-44	153
93	Bradi5g01567.1	Traes_2DS_F04F1D341.1	2D	41.4	186	102	3	27	209	228	26	207	791	5e-44	159
93	Bradi5g01567.1	Traes_7DL_4D88ACAAE.1	7D	41.62	185	101	4	32	209	228	20	204	355	7e-44	154
93	Bradi5g01567.1	Traes_7BL_D79B5CD69.1	7B	41.62	185	101	4	32	209	228	69	253	404	8e-44	155
93	Bradi5g01567.1	Traes_2AS_C86DA24FF.1	2A	43.18	176	98	1	34	207	228	9	184	530	1e-43	156
93	Bradi5g01567.1	Traes_3B_A3F1D3364.1	3B	41.71	187	107	1	30	214	228	3	189	491	1e-43	155
93	Bradi5g01567.1	Traes_2BS_A1D759B23.1	2B	41.11	180	103	3	32	209	228	12	190	323	4e-43	151
93	Bradi5g01567.1	Traes_2DS_A3D068B05.1	2D	42.05	176	100	1	34	207	228	9	184	261	4e-43	149
93	Bradi5g01567.1	Traes_7AL_17CB3EC81.1	7A	41.62	185	101	4	32	209	228	20	204	355	1e-42	150
93	Bradi5g01567.1	Traes_2DS_A71BAD6B6.1	2D	40.56	180	104	3	32	209	228	12	190	323	2e-42	149
93	Bradi5g01567.1	Traes_3B_47CB62D1B.1	3B	50.36	139	66	2	72	207	228	7	145	222	2e-42	147
93	Bradi5g01567.1	Traes_1BL_5A7CB464D.1	1B	42.56	195	97	3	19	211	228	3	184	481	3e-42	152
93	Bradi5g01567.1	Traes_2DS_9B301D4F8.1	2D	42.37	177	99	2	33	207	228	1	176	246	1e-41	145
93	Bradi5g01567.1	Traes_6AS_A7E73184D.1	6A	50.72	138	67	1	72	209	228	2	138	666	7e-41	149
94	Bradi5g01637.1	Traes_1DS_EFAA7ABBC.1	1D	58.25	491	182	12	16	495	513	229	707	713	0	531
95	Bradi5g01720.1	Traes_2DS_D60B7D585.1	2D	93.39	121	8	0	9	129	129	2	122	122	9e-68	204
95	Bradi5g01720.1	Traes_2BL_28B398D53.1	2B	67.86	112	36	0	16	127	129	1	112	114	8e-48	153
95	Bradi5g01720.1	Traes_2BS_1CD4F8DD4.1	2B	93.9	82	5	0	48	129	129	81	162	162	5e-47	153
95	Bradi5g01720.1	Traes_2DL_429FA65B4.1	2D	63.53	85	31	0	45	129	129	1	85	85	3e-29	105
95	Bradi5g01720.1	Traes_2AS_8228ECD84.1	2A	70.51	78	23	0	7	84	129	2	79	82	1e-28	103
95	Bradi5g01720.1	Traes_2AL_C81AD8F5E.1	2A	63.29	79	29	0	49	127	129	1	79	81	3e-27	99.8
96	Bradi5g01730.1	Traes_2AS_BB7AAC01E.1	2A	86.08	618	80	2	65	682	682	1	612	612	0	1098
96	Bradi5g01730.1	Traes_2BS_B78C6D8CB.1	2B	85.76	604	81	2	79	682	682	2	600	600	0	1070
96	Bradi5g01730.1	Traes_2DS_3D30B1225.1	2D	86.42	604	78	1	79	682	682	2	601	601	0	1082
97	Bradi5g01737.1	Traes_2AS_5BA299224.1	2A	81.37	451	76	4	1	443	569	1	451	477	0	740
97	Bradi5g01737.1	Traes_2BS_88803DFE6.1	2B	74.96	575	135	4	1	569	569	1	572	572	0	869
97	Bradi5g01737.1	Traes_2DS_2F6B53DD4.1	2D	76.53	490	105	5	1	484	569	1	486	487	0	770
97	Bradi5g01737.1	Traes_2DS_CA9E8EEC2.1	2D	79.72	567	107	5	1	559	569	1	567	568	0	922
97	Bradi5g01737.1	Traes_4AL_59D5504B1.1	4A	49.82	552	249	5	27	550	569	9	560	570	0	568
97	Bradi5g01737.1	Traes_4AS_3CEF75BC8.1	4A	48.25	570	266	8	3	546	569	6	572	588	0	566
97	Bradi5g01737.1	Traes_4AS_B9CD186CE.1	4A	48.53	579	264	7	1	551	569	1	573	581	0	565
97	Bradi5g01737.1	Traes_4BL_D7C4EE779.1	4B	48.95	572	259	9	3	546	569	6	572	588	0	570
97	Bradi5g01737.1	Traes_4BS_15871AAF4.1	4B	48.87	577	264	6	2	550	569	3	576	586	0	567
97	Bradi5g01737.1	Traes_4DL_2E9CE89D9.1	4D	49.31	580	257	8	6	551	569	37	613	621	0	558
97	Bradi5g01737.1	Traes_4DS_42A657188.1	4D	49.82	552	249	5	27	550	569	141	692	702	0	571
97	Bradi5g01737.1	Traes_4DS_AD3240413.1	4D	58.27	568	207	9	3	546	569	5	566	580	0	625
97	Bradi5g01737.1	Traes_6AL_2A4B93A66.1	6A	66.61	557	169	5	3	546	569	4	556	566	0	768
97	Bradi5g01737.1	Traes_6AS_3A822BC15.1	6A	57.06	517	195	6	54	546	569	2	515	529	0	553
97	Bradi5g01737.1	Traes_6DL_2C4C7176F.1	6D	66.43	554	168	6	5	546	569	8	555	565	0	763
97	Bradi5g01737.1	Traes_6DS_19147DF45.1	6D	57.19	584	217	9	3	562	569	5	579	580	0	615
97	Bradi5g01737.1	Traes_4DL_626F1CBA2.1	4D	45.99	561	248	8	5	546	569	8	532	548	6e-179	521
97	Bradi5g01737.1	Traes_2AS_3A4273794.1	2A	72.37	333	87	2	130	457	569	1	333	333	1e-173	499
97	Bradi5g01737.1	Traes_7DL_460D33AEA.1	7D	44.44	567	282	8	25	562	569	24	586	587	2e-170	501
97	Bradi5g01737.1	Traes_7DL_C2B1A1776.1	7D	46.69	574	255	7	27	549	569	23	596	601	3e-167	493
97	Bradi5g01737.1	Traes_4BL_985CBED5D.1	4B	45.74	551	271	7	24	546	569	4	554	568	8e-163	481
97	Bradi5g01737.1	Traes_4DL_550D9A6C1.1	4D	45.8	548	268	8	28	546	569	7	554	582	6e-161	476
97	Bradi5g01737.1	Traes_7DL_F7060F6A1.1	7D	46.15	494	245	6	30	506	569	44	533	534	1e-149	446
97	Bradi5g01737.1	Traes_4BL_7D2409065.1	4B	48.66	411	190	5	162	551	569	1	411	419	2e-141	421
97	Bradi5g01737.1	Traes_2BL_B4193BAEF.1	2B	43.63	534	270	9	39	546	569	29	557	572	6e-140	422
97	Bradi5g01737.1	Traes_7DL_9834C4532.1	7D	58.16	380	149	4	1	375	569	1	375	572	2e-139	421
97	Bradi5g01737.1	Traes_2BL_1134DDCF1.1	2B	42.41	507	262	10	68	546	569	1	505	537	3e-133	404
97	Bradi5g01737.1	Traes_3B_FF48E834C.1	3B	44.18	455	235	7	68	505	569	1	453	453	8e-132	397
97	Bradi5g01737.1	Traes_2DS_4EA42CAD7.1	2D	40.22	542	301	5	28	546	569	9	550	567	1e-130	398
97	Bradi5g01737.1	Traes_2AS_FFDC62098.1	2A	40.04	542	302	5	28	546	569	17	558	575	1e-129	396
97	Bradi5g01737.1	Traes_3B_32535F578.1	3B	41.47	545	279	10	35	550	569	11	544	555	2e-128	392
97	Bradi5g01737.1	Traes_4DL_21FDAC6C5.1	4D	43.97	448	221	7	128	546	569	1	447	461	8e-127	384
97	Bradi5g01737.1	Traes_6AS_1912751AF.1	6A	40.11	536	288	7	33	546	569	109	633	648	3e-125	387
97	Bradi5g01737.1	Traes_4AS_FFBD288B6.1	4A	46.04	417	202	6	153	546	569	29	445	459	4e-124	377
97	Bradi5g01737.1	Traes_4AS_DBA84F2F7.1	4A	47.85	441	210	5	130	550	569	1	441	451	4e-110	341
97	Bradi5g01737.1	Traes_4BL_0A6104CB1.1	4B	50.64	314	139	4	1	304	569	11	318	319	8e-105	323
97	Bradi5g01737.1	Traes_6AL_3C96C6BAD.1	6A	41.2	415	215	6	153	546	569	36	442	457	9e-105	327
97	Bradi5g01737.1	Traes_7DL_FE4B62461.1	7D	48.73	316	146	3	11	314	569	11	322	328	2e-98	306
97	Bradi5g01737.1	Traes_2AL_DFB829624.1	2A	42.31	390	201	5	177	546	569	163	548	563	7e-96	307
97	Bradi5g01737.1	Traes_7DL_CE35802A0.1	7D	46.54	318	162	3	1	314	569	1	314	317	2e-92	291
98	Bradi5g01760.1	Traes_2AS_D57565E23.1	2A	68.82	279	78	4	93	363	376	12	289	299	6e-114	338
98	Bradi5g01760.1	Traes_2BS_539B0CDFE.1	2B	66.4	253	79	3	104	351	376	6	257	260	5e-94	286
98	Bradi5g01760.1	Traes_2DS_8ED20AEE3.1	2D	69.53	233	65	3	104	331	376	12	243	253	4e-86	266
99	Bradi5g01763.1	Traes_2DS_22C1F133C.1	2D	88.46	52	5	1	1	52	52	92	142	142	2e-23	88.6
99	Bradi5g01763.1	Traes_2AS_A087099AF.1	2A	84.62	52	7	1	1	52	52	1	51	51	3e-23	85.5
99	Bradi5g01763.1	Traes_2BS_C1C513A9F.1	2B	78.85	52	11	0	1	52	52	1	52	52	9e-23	84.3
100	Bradi5g01766.1	Traes_7DL_B006EA448.1	7D	57.54	537	212	5	63	586	587	6	539	542	0	632
100	Bradi5g01766.1	Traes_7DL_D9AF9D18B.1	7D	58.74	538	206	5	62	586	587	1	535	538	0	647
100	Bradi5g01766.1	Traes_2DS_E11E98E1A.1	2D	70.51	356	101	3	63	415	587	8	362	362	1e-180	520
100	Bradi5g01766.1	Traes_5DL_AA2CE6C07.1	5D	48.22	533	260	4	68	586	587	11	541	544	3e-172	504
100	Bradi5g01766.1	Traes_2AS_70A307642.1	2A	58.66	404	161	3	95	494	587	1	402	417	4e-170	494
100	Bradi5g01766.1	Traes_2DS_41297DAF8.1	2D	57.67	404	165	3	95	494	587	1	402	417	1e-167	488
100	Bradi5g01766.1	Traes_7BL_BFF509C87.1	7B	63.28	354	125	4	62	413	587	1	351	372	3e-155	455
100	Bradi5g01766.1	Traes_2BS_7AEB138EB.1	2B	50.7	426	198	2	173	586	587	53	478	481	1e-152	452
100	Bradi5g01766.1	Traes_2DS_814CDC3ED.1	2D	46.29	512	262	2	86	586	587	39	548	551	1e-151	452
100	Bradi5g01766.1	Traes_2BS_3411E0711.1	2B	49.32	367	174	2	232	586	587	1	367	370	7e-122	369
100	Bradi5g01766.1	Traes_2BS_6A6AE64C2.1	2B	52.05	317	147	3	61	375	587	4	317	318	5e-108	331
100	Bradi5g01766.1	Traes_2BS_881CFBBDF.1	2B	41.18	357	199	2	241	586	587	1	357	360	8e-95	299
101	Bradi5g01770.1	Traes_1AS_E238B2058.1	1A	45.24	420	186	13	1	398	409	3	400	401	1e-108	330
101	Bradi5g01770.1	Traes_2BS_6762A1AAE.1	2B	44.47	443	200	14	4	402	409	5	445	467	4e-100	310
101	Bradi5g01770.1	Traes_2BS_3D6E7A3E4.1	2B	43.69	444	203	14	4	402	409	5	446	460	2e-98	306
101	Bradi5g01770.1	Traes_2BS_87F489B68.1	2B	48.79	289	127	7	132	402	409	2	287	293	3e-71	229
101	Bradi5g01770.1	Traes_2AS_57C6731E1.1	2A	48.07	233	99	6	129	350	409	1	222	302	3e-53	183
102	Bradi5g01780.1	Traes_2BS_6762A1AAE.1	2B	41.16	277	106	10	1	222	345	171	445	467	2e-44	162
102	Bradi5g01780.1	Traes_1AS_E238B2058.1	1A	40.16	249	107	10	1	218	345	163	400	401	3e-38	143
102	Bradi5g01780.1	Traes_2AS_57C6731E1.1	2A	45.54	202	72	6	1	171	345	28	222	302	4e-33	127
103	Bradi5g01790.1	Traes_2BL_52480A403.1	2B	73.24	299	74	3	2	296	302	1	297	302	1e-146	419
103	Bradi5g01790.1	Traes_4AS_A65A6BBBB.1	4A	54.81	312	119	6	6	297	302	7	316	337	2e-110	328
103	Bradi5g01790.1	Traes_4DL_30BA5C47A.1	4D	54.49	312	120	6	6	297	302	7	316	336	2e-109	325
103	Bradi5g01790.1	Traes_4BL_430B81FB1.1	4B	52.41	311	127	4	6	297	302	7	315	336	2e-106	318
103	Bradi5g01790.1	Traes_7DS_B77A3EAD8.1	7D	52.56	312	125	5	9	298	302	4	314	329	2e-106	317
103	Bradi5g01790.1	Traes_5BL_2A38F1702.1	5B	53.18	314	125	6	5	298	302	2	313	333	4e-104	312
103	Bradi5g01790.1	Traes_7DS_9FEC6C6E1.1	7D	51.91	314	125	6	9	299	302	13	323	338	1e-96	293
103	Bradi5g01790.1	Traes_7DS_D07632828.1	7D	59.65	228	87	2	5	228	302	9	235	332	2e-89	274
103	Bradi5g01790.1	Traes_4AL_91A056793.1	4A	50	260	108	4	63	301	302	1	259	280	7e-75	235
103	Bradi5g01790.1	Traes_2BL_0DC76D8D5.1	2B	42.42	297	157	4	13	296	302	1	296	306	3e-65	211
103	Bradi5g01790.1	Traes_2BL_2C02834FB.1	2B	42.49	273	144	3	32	292	302	11	282	296	4e-64	207
103	Bradi5g01790.1	Traes_6DL_83D7601DD.1	6D	44.05	252	128	3	53	292	302	1	251	265	1e-63	206
103	Bradi5g01790.1	Traes_7AS_C71FE9684.1	7A	57.23	166	66	2	67	228	302	61	225	227	1e-56	186
103	Bradi5g01790.1	Traes_6AL_5DF4A5674.1	6A	45.33	214	104	3	84	285	302	112	324	345	5e-53	180
103	Bradi5g01790.1	Traes_2AL_3B0E611AF.1	2A	40.54	222	119	3	83	292	302	4	224	238	2e-44	154
104	Bradi5g01797.1	Traes_7DL_B006EA448.1	7D	60.68	412	162	0	3	414	415	128	539	542	0	525
104	Bradi5g01797.1	Traes_7DL_D9AF9D18B.1	7D	59.81	413	166	0	2	414	415	123	535	538	0	523
104	Bradi5g01797.1	Traes_2BS_7AEB138EB.1	2B	53.03	413	193	1	3	414	415	66	478	481	1e-158	461
104	Bradi5g01797.1	Traes_2BS_1FFC74E14.1	2B	71.93	285	80	0	130	414	415	14	298	302	5e-153	440
104	Bradi5g01797.1	Traes_2AS_70A307642.1	2A	59.26	324	132	0	3	326	415	94	417	417	7e-140	410
104	Bradi5g01797.1	Traes_5DL_AA2CE6C07.1	5D	47.7	413	216	0	2	414	415	129	541	544	1e-137	410
104	Bradi5g01797.1	Traes_2DS_41297DAF8.1	2D	58.33	324	135	0	3	326	415	94	417	417	2e-137	404
104	Bradi5g01797.1	Traes_2BS_3411E0711.1	2B	51.23	367	178	1	49	414	415	1	367	370	8e-132	388
104	Bradi5g01797.1	Traes_2DS_814CDC3ED.1	2D	46.47	411	220	0	4	414	415	138	548	551	8e-125	377
104	Bradi5g01797.1	Traes_2DS_E11E98E1A.1	2D	75.76	231	56	0	2	232	415	132	362	362	1e-124	370
104	Bradi5g01797.1	Traes_2BS_881CFBBDF.1	2B	42.25	355	205	0	60	414	415	3	357	360	2e-102	313
104	Bradi5g01797.1	Traes_7BL_BFF509C87.1	7B	62.88	229	85	0	2	230	415	123	351	372	4e-98	302
104	Bradi5g01797.1	Traes_5AL_180BD7F29.1	5A	40.73	302	178	1	114	414	415	1	302	306	4e-80	253
104	Bradi5g01797.1	Traes_7AS_34A406949.1	7A	55.05	218	80	1	4	221	415	33	232	232	1e-77	244
104	Bradi5g01797.1	Traes_5BS_577D58A57.1	5B	41.45	234	134	2	8	238	415	143	376	377	2e-50	177
104	Bradi5g01797.1	Traes_5BS_D41C4D394.1	5B	40.17	234	137	2	8	238	415	143	376	377	8e-49	173
105	Bradi5g01823.1	Traes_2DS_814CDC3ED.1	2D	69.02	523	128	4	27	527	527	41	551	551	0	721
105	Bradi5g01823.1	Traes_5DL_AA2CE6C07.1	5D	70.26	548	130	4	2	527	527	8	544	544	0	796
105	Bradi5g01823.1	Traes_7DL_B006EA448.1	7D	47.63	548	253	4	2	527	527	7	542	542	3e-179	520
105	Bradi5g01823.1	Traes_2BS_881CFBBDF.1	2B	66.22	370	100	2	173	527	527	1	360	360	2e-177	508
105	Bradi5g01823.1	Traes_7DL_D9AF9D18B.1	7D	46.7	546	256	5	4	527	527	6	538	538	5e-173	504
105	Bradi5g01823.1	Traes_2BS_7AEB138EB.1	2B	54.69	426	167	3	118	527	527	66	481	481	4e-163	477
105	Bradi5g01823.1	Traes_2BS_6A6AE64C2.1	2B	68.73	323	82	3	2	317	527	7	317	318	9e-158	457
105	Bradi5g01823.1	Traes_2AS_70A307642.1	2A	48.36	428	183	5	34	435	527	1	416	417	2e-139	414
105	Bradi5g01823.1	Traes_2DS_41297DAF8.1	2D	48.36	428	183	5	34	435	527	1	416	417	9e-139	412
105	Bradi5g01823.1	Traes_2BS_3411E0711.1	2B	52.79	377	152	3	164	524	527	1	367	370	1e-133	397
105	Bradi5g01823.1	Traes_7BL_BFF509C87.1	7B	50.56	360	158	4	2	354	527	4	350	372	6e-117	354
105	Bradi5g01823.1	Traes_2DS_E11E98E1A.1	2D	50	362	159	6	3	354	527	10	359	362	8e-108	330
105	Bradi5g01823.1	Traes_5AL_180BD7F29.1	5A	41.33	300	160	2	241	524	527	3	302	306	4e-75	244
105	Bradi5g01823.1	Traes_2BS_1FFC74E14.1	2B	41.05	285	153	1	255	524	527	14	298	302	5e-73	238
106	Bradi5g01836.1	Traes_2AS_ADA59BD4F.1	2A	88.54	419	47	1	64	481	495	1	419	438	0	763
106	Bradi5g01836.1	Traes_2BS_E15A746F5.1	2B	87.25	345	43	1	138	481	495	1	345	364	0	625
106	Bradi5g01836.1	Traes_3B_0A8E88FC6.1	3B	56.37	479	198	5	19	492	495	31	503	508	2e-178	516
106	Bradi5g01836.1	Traes_1DS_F0DB03FEA1.1	1D	55.16	455	201	3	39	492	495	9	461	464	3e-171	495
106	Bradi5g01836.1	Traes_1DS_F0DB03FEA.1	1D	55.16	455	201	3	39	492	495	9	461	464	3e-171	495
106	Bradi5g01836.1	Traes_1AL_197423E8E.1	1A	58.37	430	175	2	68	493	495	1	430	434	4e-170	492
106	Bradi5g01836.1	Traes_1BS_6A84E22E2.1	1B	52.75	491	218	5	9	492	495	96	579	582	1e-168	493
106	Bradi5g01836.1	Traes_1AL_B74AE3E94.1	1A	59.5	400	161	1	94	492	495	2	401	407	9e-163	472
106	Bradi5g01836.1	Traes_1BL_FFEA08837.1	1B	59.16	404	161	2	94	493	495	2	405	409	2e-162	471
106	Bradi5g01836.1	Traes_3B_9F7731354.1	3B	51.4	430	205	3	64	491	495	1	428	434	5e-141	417
106	Bradi5g01836.1	Traes_3AS_CC857D372.1	3A	49.78	450	200	3	68	492	495	1	449	454	2e-140	417
106	Bradi5g01836.1	Traes_3DL_F39C47195.1	3D	60.53	337	131	2	64	399	495	1	336	337	3e-139	409
106	Bradi5g01836.1	Traes_1DL_B3EC916BB.1	1D	58.15	356	148	1	138	492	495	1	356	362	4e-139	410
106	Bradi5g01836.1	Traes_1DL_FDF182BF9.1	1D	57.5	360	149	2	138	493	495	1	360	364	6e-136	402
106	Bradi5g01836.1	Traes_3B_9F254CE16.1	3B	62.01	308	112	3	64	366	495	1	308	314	4e-129	382
106	Bradi5g01836.1	Traes_1BL_FD4A4A653.1	1B	44.92	463	235	7	39	490	495	40	493	501	4e-128	387
106	Bradi5g01836.1	Traes_3AL_888210166.1	3A	53.37	356	165	1	138	492	495	1	356	364	1e-125	375
106	Bradi5g01836.1	Traes_1AL_EA8BACE9E.1	1A	46.01	439	217	7	51	478	495	12	441	461	2e-124	376
106	Bradi5g01836.1	Traes_3DL_076F66586.1	3D	53.87	349	160	1	138	485	495	1	349	349	3e-124	371
106	Bradi5g01836.1	Traes_1DL_7BBAEA547.1	1D	46.54	434	212	7	68	490	495	1	425	433	4e-124	374
106	Bradi5g01836.1	Traes_3AL_CAE12F07B.1	3A	46.57	408	200	6	94	490	495	6	406	422	3e-119	361
106	Bradi5g01836.1	Traes_3B_39E896278.1	3B	45.43	394	197	6	108	490	495	2	388	403	6e-109	334
106	Bradi5g01836.1	Traes_3DL_A51D7C6E3.1	3D	48.22	309	152	4	94	401	495	8	309	309	2e-93	290
106	Bradi5g01836.1	Traes_1BL_A21EB7E92.1	1B	52.22	270	128	1	224	492	495	1	270	276	1e-83	264
107	Bradi5g01850.1	Traes_2DS_9E12D5305.1	2D	57.4	331	97	10	5	310	310	3	314	314	1e-85	264
107	Bradi5g01850.1	Traes_2BS_6E82699D5.1	2B	59.29	339	91	12	1	310	310	1	321	321	5e-81	252
108	Bradi5g01880.1	Traes_2AS_D917848B7.1	2A	85.14	296	35	3	9	295	295	17	312	312	2e-179	503
108	Bradi5g01880.1	Traes_2DS_E1537CBD1.1	2D	83.06	307	40	4	1	295	295	1	307	307	2e-179	502
108	Bradi5g01880.1	Traes_2BS_31F130A79.1	2B	84.35	294	37	3	11	295	295	19	312	312	2e-178	500
109	Bradi5g01890.1	Traes_2AS_33FC65871.1	2A	78.6	486	83	2	6	471	476	3	487	508	0	748
109	Bradi5g01890.1	Traes_2BS_EB4CD637D.1	2B	81.58	467	81	3	9	471	476	13	478	499	0	741
109	Bradi5g01890.1	Traes_2DS_8D548B151.1	2D	80.68	471	87	3	1	471	476	1	467	471	0	743
109	Bradi5g01890.1	Traes_3B_0D8C9A632.1	3B	81.86	474	78	3	6	471	476	1	474	475	0	753
109	Bradi5g01890.1	Traes_3DS_1D02FFAA5.1	3D	82.4	358	60	1	117	471	476	1	358	359	0	583
110	Bradi5g01900.1	Traes_2DL_8BE259F4B.1	2D	62.59	270	79	9	1	266	302	1	252	273	3e-102	305
110	Bradi5g01900.1	Traes_5AL_EDF2DD187.1	5A	48.24	284	95	10	1	282	302	1	234	241	3e-70	222
110	Bradi5g01900.1	Traes_2BL_8FED05903.1	2B	41.88	308	141	10	1	300	302	1	278	279	8e-58	191
110	Bradi5g01900.1	Traes_2AL_411B944D6.1	2A	41.61	310	139	11	1	300	302	1	278	279	1e-56	188
110	Bradi5g01900.1	Traes_2DL_DE3909A32.1	2D	40.98	305	148	9	1	300	302	1	278	279	1e-55	185
111	Bradi5g01910.1	Traes_7AL_ED205638C.1	7A	71.43	399	91	5	341	718	724	1	397	401	0	540
111	Bradi5g01910.1	Traes_7DL_2B62A6D74.1	7D	67.34	545	149	8	197	718	724	50	588	592	0	668
112	Bradi5g01920.1	Traes_2DS_524E9B6A3.1	2D	73.26	344	83	2	46	389	393	1	335	337	3e-178	504
112	Bradi5g01920.1	Traes_2AS_20DD727DC.1	2A	72.09	344	87	2	46	389	393	1	335	337	2e-174	495
112	Bradi5g01920.1	Traes_2BS_E8781CB70.1	2B	70.59	221	65	0	169	389	393	1	221	223	1e-109	325
112	Bradi5g01920.1	Traes_5AL_7FFD17EDE.1	5A	43.92	337	141	9	79	391	393	21	333	373	4e-73	236
112	Bradi5g01920.1	Traes_6AS_9596E4B58.1	6A	46.78	295	131	7	108	391	393	145	424	459	5e-73	239
112	Bradi5g01920.1	Traes_5BL_9F73E599F.1	5B	43.92	337	141	9	79	391	393	93	405	445	1e-72	238
112	Bradi5g01920.1	Traes_5DL_26C867084.1	5D	43.32	337	143	8	79	391	393	93	405	444	2e-72	237
113	Bradi5g01936.1	Traes_1BL_27164634E.1	1B	41.43	823	450	12	319	1128	1134	8	811	817	0	594
113	Bradi5g01936.1	Traes_2AS_3478D9D66.1	2A	68.4	1133	332	10	1	1126	1134	2	1115	1120	0	1490
113	Bradi5g01936.1	Traes_2AS_6BC67DD45.1	2A	77.38	650	143	3	485	1134	1134	1	646	646	0	983
113	Bradi5g01936.1	Traes_2AS_6CE6AB560.1	2A	72.22	954	251	5	185	1134	1134	3	946	946	0	1366
113	Bradi5g01936.1	Traes_2AS_7D58356F2.1	2A	66.22	1119	357	9	1	1110	1134	1	1107	1115	0	1428
113	Bradi5g01936.1	Traes_2BS_205406A4A.1	2B	68.46	1132	326	12	4	1122	1134	3	1116	1122	0	1479
113	Bradi5g01936.1	Traes_2BS_221659629.1	2B	70.98	1144	301	13	4	1134	1134	1	1126	1126	0	1544
113	Bradi5g01936.1	Traes_2BS_ACB7F2A4B.1	2B	49.38	968	467	10	158	1116	1134	161	1114	1119	0	873
113	Bradi5g01936.1	Traes_2BS_F2B08EA38.1	2B	72.71	579	153	2	554	1132	1134	1	574	575	0	803
113	Bradi5g01936.1	Traes_2BS_FE7DF33CC.1	2B	73.37	582	154	1	538	1119	1134	1	581	582	0	840
113	Bradi5g01936.1	Traes_1DL_391121B8B.1	1D	40.24	738	407	14	406	1128	1134	1	719	725	2e-159	496
113	Bradi5g01936.1	Traes_1AL_11CA0CD021.1	1A	41.67	672	363	11	470	1128	1134	1	656	662	9e-154	479
114	Bradi5g01942.1	Traes_6AS_AC007BC47.1	6A	51.16	647	264	5	38	683	697	163	758	812	0	655
114	Bradi5g01942.1	Traes_6BS_7BE581437.1	6B	49.39	660	268	8	31	682	697	39	640	672	0	620
114	Bradi5g01942.1	Traes_4AL_59796E3A4.1	4A	40.08	504	238	10	142	627	697	1	458	458	3e-120	372
115	Bradi5g01950.1	Traes_2AS_E0AFA6D18.1	2A	96.66	299	9	1	184	481	481	1	299	299	0	600
115	Bradi5g01950.1	Traes_2BS_F70FE410B.1	2B	96.96	296	9	0	183	478	481	1	296	300	0	602
115	Bradi5g01950.1	Traes_2DS_F661EA0C4.1	2D	98.22	281	5	0	183	463	481	1	281	281	0	579
115	Bradi5g01950.1	Traes_5AL_66D8F6463.1	5A	83.22	292	49	0	183	474	481	1	292	296	0	519
115	Bradi5g01950.1	Traes_5BL_5CED2C911.1	5B	78.05	328	70	1	149	474	481	1	328	338	0	535
115	Bradi5g01950.1	Traes_5DL_BCEFD69DA.1	5D	81.25	304	57	0	171	474	481	9	312	322	0	525
116	Bradi5g01960.1	Traes_2DS_F1DBD0DE0.1	2D	82.45	245	40	2	99	343	343	1	242	242	2e-146	418
116	Bradi5g01960.1	Traes_2BS_B0381E37A.1	2B	82.04	245	41	2	99	343	343	1	242	242	7e-146	416
116	Bradi5g01960.1	Traes_2AS_F3D9CA560.1	2A	82.04	245	41	2	99	343	343	1	242	242	1e-145	416
117	Bradi5g01970.1	Traes_4AL_B6413EE82.1	4A	51.56	256	102	3	49	299	301	29	267	297	8e-77	240
117	Bradi5g01970.1	Traes_5DL_75FBA8952.1	5D	51.56	256	102	3	49	299	301	29	267	297	9e-77	240
117	Bradi5g01970.1	Traes_4AL_9F373E931.1	4A	50.2	251	102	4	48	290	301	32	267	272	2e-73	231
117	Bradi5g01970.1	Traes_5DL_ACA9E9BD8.1	5D	49.4	251	104	4	48	290	301	31	266	271	5e-71	225
117	Bradi5g01970.1	Traes_4AL_CAC1BA8FF.1	4A	49	251	104	5	48	290	301	24	258	262	7e-66	211
117	Bradi5g01970.1	Traes_5BL_925771F1E.1	5B	52.69	186	71	2	112	297	301	1	169	170	2e-56	184
117	Bradi5g01970.1	Traes_4AL_B26F62EEB.1	4A	48.62	181	75	4	112	290	301	1	165	169	3e-48	162
117	Bradi5g01970.1	Traes_2BL_177617920.1	2B	50	192	74	4	51	237	301	3	177	178	1e-46	158
117	Bradi5g01970.1	Traes_2AL_7BA63E753.1	2A	43.94	198	89	4	51	243	301	3	183	197	9e-37	133
118	Bradi5g01980.1	Traes_4AS_276C3C522.1	4A	45.88	85	42	1	11	91	99	44	128	179	1e-13	64.7
118	Bradi5g01980.1	Traes_4BL_673C68118.1	4B	52.31	65	31	0	28	92	99	3	67	117	2e-13	63.2
118	Bradi5g01980.1	Traes_5DL_586F69506.1	5D	46.03	63	34	0	30	92	99	10	72	126	2e-11	58.2
118	Bradi5g01980.1	Traes_5BL_84E737E97.1	5B	50.88	57	28	0	36	92	99	46	102	156	4e-11	57.4
118	Bradi5g01980.1	Traes_1DL_D2CB6B44F.1	1D	46.88	64	34	0	29	92	99	7	70	123	1e-10	55.8
118	Bradi5g01980.1	Traes_5AL_A37BD65AB.1	5A	50	54	27	0	39	92	99	27	80	134	2e-10	55.1
118	Bradi5g01980.1	Traes_2AS_9E98EEE54.1	2A	44.64	56	31	0	36	91	99	14	69	91	9e-09	50.1
118	Bradi5g01980.1	Traes_6BS_8DE3B76C4.1	6B	44.83	58	32	0	35	92	99	1	58	116	1e-08	49.7
118	Bradi5g01980.1	Traes_6AS_C55463572.1	6A	43.75	64	36	0	28	91	99	68	131	189	4e-08	49.3
118	Bradi5g01980.1	Traes_6AS_8B33EAD19.1	6A	42.37	59	34	0	34	92	99	77	135	193	2e-07	47.4
118	Bradi5g01980.1	Traes_1AL_A638394BE.1	1A	44.07	59	32	1	35	92	99	15	73	125	5e-06	42.7
119	Bradi5g01990.1	Traes_4AL_64F21B195.1	4A	77.94	417	68	3	2	418	418	3	395	395	0	674
119	Bradi5g01990.1	Traes_7AS_23DFA827E.1	7A	80.9	356	67	1	63	418	418	15	369	369	0	615
119	Bradi5g01990.1	Traes_7DS_325AA8A34.1	7D	79.73	296	58	2	124	418	418	1	295	295	1e-174	494
120	Bradi5g02010.1	Traes_2BS_1ABE92B8A.1	2B	73.59	409	77	2	69	476	476	1	379	379	0	622
120	Bradi5g02010.1	Traes_2BS_7E82A5E2A.1	2B	69.05	546	97	5	1	476	476	107	650	650	0	754
120	Bradi5g02010.1	Traes_5BL_38E3B3A8C.1	5B	56.09	542	157	5	1	467	476	164	699	726	0	606
120	Bradi5g02010.1	Traes_5BL_428477F47.1	5B	56.64	542	159	4	1	467	476	167	707	734	0	621
120	Bradi5g02010.1	Traes_5BL_73C61D3C1.1	5B	56.47	487	137	3	56	467	476	101	587	614	0	558
120	Bradi5g02010.1	Traes_6AS_EB590F732.1	6A	53.09	550	182	4	1	475	476	149	697	700	0	592
120	Bradi5g02010.1	Traes_6DS_C0358414B.1	6D	52.56	546	183	4	5	475	476	57	601	604	0	590
120	Bradi5g02010.1	Traes_2DS_594D27EF1.1	2D	77.06	279	63	1	199	476	476	1	279	279	4e-153	441
120	Bradi5g02010.1	Traes_2AS_B45C771F0.1	2A	61.06	357	67	4	190	476	476	1	355	355	7e-145	423
120	Bradi5g02010.1	Traes_1BL_82052052C.1	1B	43.24	555	225	6	5	472	476	127	678	717	2e-141	427
120	Bradi5g02010.1	Traes_2BL_A77ABD51C.1	2B	40.9	555	240	7	5	474	476	133	684	715	1e-131	402
120	Bradi5g02010.1	Traes_2AL_A63E7E7D1.1	2A	40.57	557	241	7	5	474	476	194	747	778	2e-129	398
120	Bradi5g02010.1	Traes_2DL_BEFA5F419.1	2D	40.22	557	243	7	5	474	476	135	688	719	3e-129	396
120	Bradi5g02010.1	Traes_5DL_33647905D.1	5D	58.74	286	89	1	211	467	476	22	307	334	2e-119	358
120	Bradi5g02010.1	Traes_4AL_53FFE6D9F.1	4A	51.87	268	99	2	232	469	476	1	268	275	1e-94	292
120	Bradi5g02010.1	Traes_7BL_2F2F29544.1	7B	51.31	267	101	1	232	469	476	1	267	285	2e-93	289
120	Bradi5g02010.1	Traes_6BS_AE6B30731.1	6B	45.33	300	103	3	206	475	476	12	280	283	6e-90	280
121	Bradi5g02030.1	Traes_1BL_82052052C.1	1B	49.44	621	291	6	81	685	689	65	678	717	0	575
121	Bradi5g02030.1	Traes_1BS_A4FD92A761.1	1B	44.52	620	320	5	81	682	689	27	640	690	0	549
121	Bradi5g02030.1	Traes_1BS_A4FD92A76.1	1B	44.52	620	320	5	81	682	689	27	640	690	0	549
121	Bradi5g02030.1	Traes_1DS_0176B897D.1	1D	44.52	620	320	5	81	682	689	27	640	690	0	548
121	Bradi5g02030.1	Traes_2AL_A63E7E7D1.1	2A	47.51	623	304	6	81	687	689	132	747	778	0	561
121	Bradi5g02030.1	Traes_2AS_B45C771F0.1	2A	74.3	358	89	3	332	689	689	1	355	355	0	555
121	Bradi5g02030.1	Traes_2BL_A77ABD51C.1	2B	47.67	621	304	6	81	687	689	71	684	715	0	561
121	Bradi5g02030.1	Traes_2BS_1ABE92B8A.1	2B	64.51	479	70	3	211	689	689	1	379	379	0	612
121	Bradi5g02030.1	Traes_2BS_7E82A5E2A.1	2B	74.23	648	158	5	42	689	689	12	650	650	0	983
121	Bradi5g02030.1	Traes_2DL_BEFA5F419.1	2D	47.19	623	306	6	81	687	689	73	688	719	0	556
121	Bradi5g02030.1	Traes_5BL_38E3B3A8C.1	5B	56.28	709	264	10	7	684	689	10	703	726	0	766
121	Bradi5g02030.1	Traes_5BL_428477F47.1	5B	57.69	709	258	9	7	682	689	10	709	734	0	792
121	Bradi5g02030.1	Traes_5BL_73C61D3C1.1	5B	63.14	491	177	3	198	684	689	101	591	614	0	649
121	Bradi5g02030.1	Traes_6AS_EB590F732.1	6A	56.41	702	278	8	10	688	689	1	697	700	0	784
121	Bradi5g02030.1	Traes_6DS_C0358414B.1	6D	60.03	588	231	3	105	688	689	14	601	604	0	746
121	Bradi5g02030.1	Traes_1AS_EB5297361.1	1A	41.62	507	274	4	195	682	689	1	504	554	8e-135	412
122	Bradi5g02037.1	Traes_2AS_67EFE0FAE.1	2A	94.23	710	37	2	3	711	711	123	829	829	0	1271
122	Bradi5g02037.1	Traes_2BS_F828BA5F41.1	2B	93.97	713	38	3	3	711	711	2	713	713	0	1259
122	Bradi5g02037.1	Traes_2BS_F828BA5F4.1	2B	93.97	713	38	3	3	711	711	2	713	713	0	1259
122	Bradi5g02037.1	Traes_2DS_3B16D8173.1	2D	93.69	713	39	4	4	711	711	2	713	713	0	1277
122	Bradi5g02037.1	Traes_4DL_162D01127.1	4D	69.67	422	124	2	115	532	711	1	422	422	0	577
122	Bradi5g02037.1	Traes_5AL_0C2D144B0.1	5A	83.04	619	101	4	94	711	711	1	616	616	0	990
122	Bradi5g02037.1	Traes_5AL_1DA3B4631.1	5A	44.82	685	344	11	26	692	711	1	669	696	0	553
122	Bradi5g02037.1	Traes_5AS_5B7BFBD23.1	5A	45.63	664	339	10	26	679	711	1	652	695	0	567
122	Bradi5g02037.1	Traes_5BL_0F3A986F9.1	5B	83.64	703	111	4	10	711	711	2	701	701	0	1143
122	Bradi5g02037.1	Traes_5BL_37ECD3B1E.1	5B	45.01	682	347	10	26	695	711	1	666	696	0	555
122	Bradi5g02037.1	Traes_5BS_AB86BB5DE.1	5B	44.48	688	360	10	2	679	711	98	773	816	0	568
122	Bradi5g02037.1	Traes_5DL_5A546D5B3.1	5D	45.32	684	341	10	26	692	711	1	668	695	0	561
122	Bradi5g02037.1	Traes_5DL_89CF7F5DE.1	5D	83.64	703	111	4	10	711	711	2	701	701	0	1143
122	Bradi5g02037.1	Traes_5DS_AC5D29D23.1	5D	44.48	688	360	10	2	679	711	96	771	814	0	570
122	Bradi5g02037.1	Traes_7AS_76670DCAB.1	7A	82.71	619	103	4	94	711	711	1	616	616	0	1005
122	Bradi5g02037.1	Traes_7BL_870E640C5.1	7B	48.34	691	320	8	26	686	711	1	684	717	0	613
122	Bradi5g02037.1	Traes_7BS_1A6D16C6B.1	7B	83.21	703	114	4	10	711	711	2	701	701	0	1157
122	Bradi5g02037.1	Traes_7DS_CB359539B.1	7D	83.21	703	114	4	10	711	711	2	701	701	0	1157
122	Bradi5g02037.1	Traes_7DL_3632B8F7B.1	7D	46.05	595	290	6	118	686	711	1	590	624	1e-171	510
122	Bradi5g02037.1	Traes_7AL_1A21E8798.1	7A	51.39	541	227	7	26	537	711	1	534	547	3e-169	502
123	Bradi5g02047.1	Traes_4AL_7F459AF83.1	4A	78.71	695	146	1	18	712	716	1	693	696	0	1109
123	Bradi5g02047.1	Traes_4BL_72EEBA4B0.1	4B	75.38	597	116	1	147	712	716	1	597	600	0	910
123	Bradi5g02047.1	Traes_4DL_8CBA4B30A.1	4D	78.85	695	145	1	18	712	716	1	693	696	0	1116
124	Bradi5g02070.1	Traes_7DL_F50060F73.1	7D	45.62	160	41	2	3	116	116	289	448	448	7e-35	126
124	Bradi5g02070.1	Traes_6DL_5BA85C611.1	6D	43.02	86	43	3	3	83	116	227	311	372	4e-12	63.2
124	Bradi5g02070.1	Traes_4BL_265B4B877.1	4B	40	80	44	2	4	80	116	137	215	223	3e-09	53.5
124	Bradi5g02070.1	Traes_4DL_5BFBDD55E.1	4D	40	80	44	2	4	80	116	224	302	367	3e-09	54.7
125	Bradi5g02077.1	Traes_7DL_F50060F73.1	7D	68.98	361	104	4	8	360	372	74	434	448	2e-176	503
125	Bradi5g02077.1	Traes_6DL_5BA85C611.1	6D	50.56	356	156	11	17	358	372	21	370	372	2e-103	314
125	Bradi5g02077.1	Traes_6DL_D27165E6C.1	6D	43.62	337	173	10	32	356	372	31	362	368	1e-79	253
125	Bradi5g02077.1	Traes_5AS_47D67AAA7.1	5A	48.93	280	130	7	93	361	372	2	279	301	1e-78	248
125	Bradi5g02077.1	Traes_6AL_CFC7B61F3.1	6A	41.64	365	195	9	7	357	372	15	375	386	5e-78	249
125	Bradi5g02077.1	Traes_4DL_5BFBDD55E.1	4D	42.38	361	188	12	12	356	372	3	359	367	4e-75	241
125	Bradi5g02077.1	Traes_6AS_F3013A931.1	6A	40	370	194	13	10	356	372	15	379	383	9e-74	238
125	Bradi5g02077.1	Traes_5DS_DAF26AAD9.1	5D	42.18	339	180	11	30	356	372	44	378	383	2e-70	229
125	Bradi5g02077.1	Traes_6DL_9AACD64C4.1	6D	43.3	291	145	9	80	357	372	1	284	300	2e-65	214
125	Bradi5g02077.1	Traes_5DS_5A80EF96E.1	5D	50	210	97	6	158	361	372	23	230	252	1e-60	199
125	Bradi5g02077.1	Traes_6AL_8F3214B28.1	6A	45.38	260	125	6	21	265	372	3	260	284	3e-58	194
126	Bradi5g02090.1	Traes_2BS_29B89DAB1.1	2B	54.89	266	120	0	54	319	321	1	266	273	2e-96	291
126	Bradi5g02090.1	Traes_3B_1CCD0D3E31.1	3B	47.74	310	154	2	17	318	321	8	317	319	2e-90	277
126	Bradi5g02090.1	Traes_3B_1CCD0D3E3.1	3B	47.74	310	154	2	17	318	321	8	317	319	2e-90	277
126	Bradi5g02090.1	Traes_2DS_68573B205.1	2D	58.85	226	92	1	94	318	321	1	226	231	1e-82	254
126	Bradi5g02090.1	Traes_2DS_9EDD9CA58.1	2D	61.2	183	71	0	136	318	321	2	184	192	5e-76	236
126	Bradi5g02090.1	Traes_2BS_123F996CE.1	2B	58.92	185	74	1	136	318	321	2	186	193	7e-76	235
126	Bradi5g02090.1	Traes_2DS_11DCCC70F.1	2D	58.2	189	77	1	132	318	321	1	189	196	2e-75	234
126	Bradi5g02090.1	Traes_7DL_57A298CC2.1	7D	64.8	179	59	2	91	265	321	3	181	198	2e-69	219
126	Bradi5g02090.1	Traes_5AL_BB337DCA4.1	5A	54.64	183	83	0	136	318	321	1	183	185	1e-66	211
126	Bradi5g02090.1	Traes_3AS_5948B84A0.1	3A	54.6	174	79	0	145	318	321	6	179	181	3e-61	197
126	Bradi5g02090.1	Traes_4BL_5F6926B56.1	4B	53.49	172	80	0	147	318	321	16	187	189	6e-59	191
127	Bradi5g02100.1	Traes_2BS_29B89DAB1.1	2B	67.05	264	87	0	70	333	334	5	268	273	6e-121	354
127	Bradi5g02100.1	Traes_2BS_123F996CE.1	2B	75.13	189	45	1	147	333	334	1	189	193	1e-100	299
127	Bradi5g02100.1	Traes_2DS_11DCCC70F.1	2D	72.92	192	50	1	144	333	334	1	192	196	2e-98	293
127	Bradi5g02100.1	Traes_2DS_68573B205.1	2D	67.4	227	73	1	106	331	334	1	227	231	5e-98	294
127	Bradi5g02100.1	Traes_3B_1CCD0D3E31.1	3B	49.52	315	155	2	17	331	334	8	318	319	3e-96	293
127	Bradi5g02100.1	Traes_3B_1CCD0D3E3.1	3B	49.52	315	155	2	17	331	334	8	318	319	3e-96	293
127	Bradi5g02100.1	Traes_2DS_9EDD9CA58.1	2D	69.35	186	57	0	148	333	334	2	187	192	1e-88	268
127	Bradi5g02100.1	Traes_7DL_57A298CC2.1	7D	74.03	181	43	2	101	277	334	1	181	198	2e-85	261
127	Bradi5g02100.1	Traes_5AL_BB337DCA4.1	5A	57.07	184	79	0	148	331	334	1	184	185	2e-69	219
127	Bradi5g02100.1	Traes_4BL_5F6926B56.1	4B	55.49	173	77	0	159	331	334	16	188	189	4e-60	195
127	Bradi5g02100.1	Traes_3AS_5948B84A0.1	3A	55.49	173	77	0	159	331	334	8	180	181	2e-59	192
128	Bradi5g02110.1	Traes_3B_1CCD0D3E31.1	3B	47.74	310	154	1	11	312	315	8	317	319	4e-91	278
128	Bradi5g02110.1	Traes_3B_1CCD0D3E3.1	3B	47.74	310	154	1	11	312	315	8	317	319	4e-91	278
128	Bradi5g02110.1	Traes_2BS_29B89DAB1.1	2B	53.49	258	120	0	56	313	315	9	266	273	8e-90	273
128	Bradi5g02110.1	Traes_2DS_68573B205.1	2D	58.85	226	92	1	88	312	315	1	226	231	4e-81	250
128	Bradi5g02110.1	Traes_2BS_123F996CE.1	2B	58.38	185	75	1	130	312	315	2	186	193	1e-74	231
128	Bradi5g02110.1	Traes_2DS_11DCCC70F.1	2D	57.67	189	78	1	126	312	315	1	189	196	5e-74	230
128	Bradi5g02110.1	Traes_2DS_9EDD9CA58.1	2D	59.24	184	75	0	130	313	315	2	185	192	9e-74	229
128	Bradi5g02110.1	Traes_7DL_57A298CC2.1	7D	62.57	179	63	2	85	259	315	3	181	198	8e-68	214
128	Bradi5g02110.1	Traes_5AL_BB337DCA4.1	5A	54.64	183	83	0	130	312	315	1	183	185	1e-65	208
128	Bradi5g02110.1	Traes_3AS_5948B84A0.1	3A	53.45	174	81	0	139	312	315	6	179	181	6e-60	193
128	Bradi5g02110.1	Traes_4BL_5F6926B56.1	4B	54.07	172	79	0	141	312	315	16	187	189	6e-59	191
129	Bradi5g02120.1	Traes_4AL_FF24F9B94.1	4A	42.03	69	26	3	38	106	109	228	282	287	5e-07	47.4
129	Bradi5g02120.1	Traes_4BS_AAB62F089.1	4B	42.03	69	26	3	38	106	109	228	282	287	5e-07	47.4
129	Bradi5g02120.1	Traes_4DS_111C0C8C5.1	4D	42.03	69	26	3	38	106	109	228	282	287	5e-07	47.4
130	Bradi5g02130.1	Traes_2BS_29B89DAB1.1	2B	65.17	267	91	2	70	336	339	1	265	273	3e-116	342
130	Bradi5g02130.1	Traes_2DS_11DCCC70F.1	2D	75.39	191	46	1	149	338	339	1	191	196	2e-100	299
130	Bradi5g02130.1	Traes_2BS_123F996CE.1	2B	76.06	188	44	1	152	338	339	1	188	193	2e-99	296
130	Bradi5g02130.1	Traes_2DS_68573B205.1	2D	64.32	227	79	2	111	336	339	1	226	231	1e-93	283
130	Bradi5g02130.1	Traes_3B_1CCD0D3E31.1	3B	47.5	320	158	4	17	336	339	8	317	319	1e-91	281
130	Bradi5g02130.1	Traes_3B_1CCD0D3E3.1	3B	47.5	320	158	4	17	336	339	8	317	319	1e-91	281
130	Bradi5g02130.1	Traes_7DL_57A298CC2.1	7D	72.38	181	47	2	106	283	339	1	181	198	4e-87	265
130	Bradi5g02130.1	Traes_2DS_9EDD9CA58.1	2D	70.11	184	54	1	153	336	339	2	184	192	5e-87	265
130	Bradi5g02130.1	Traes_5AL_BB337DCA4.1	5A	52.43	185	87	1	153	337	339	1	184	185	2e-63	203
130	Bradi5g02130.1	Traes_3AS_5948B84A0.1	3A	51.72	174	83	1	164	337	339	8	180	181	2e-58	190
130	Bradi5g02130.1	Traes_4BL_5F6926B56.1	4B	50.57	174	85	1	164	337	339	16	188	189	2e-54	181
131	Bradi5g02150.1	Traes_2BS_29B89DAB1.1	2B	77.41	270	60	1	63	332	332	5	273	273	4e-149	425
131	Bradi5g02150.1	Traes_2DS_9EDD9CA58.1	2D	84.46	193	29	1	140	332	332	1	192	192	2e-114	334
131	Bradi5g02150.1	Traes_2DS_68573B205.1	2D	65.64	227	76	2	99	324	332	1	226	231	1e-95	288
131	Bradi5g02150.1	Traes_7DL_57A298CC2.1	7D	79.56	181	34	2	94	271	332	1	181	198	8e-95	284
131	Bradi5g02150.1	Traes_3B_1CCD0D3E31.1	3B	49.05	316	154	3	10	324	332	8	317	319	1e-94	288
131	Bradi5g02150.1	Traes_3B_1CCD0D3E3.1	3B	49.05	316	154	3	10	324	332	8	317	319	1e-94	288
131	Bradi5g02150.1	Traes_2BS_123F996CE.1	2B	70.16	191	56	1	141	330	332	2	192	193	4e-90	272
131	Bradi5g02150.1	Traes_2DS_11DCCC70F.1	2D	69.23	195	59	1	137	330	332	1	195	196	8e-90	271
131	Bradi5g02150.1	Traes_5AL_BB337DCA4.1	5A	57.07	184	78	1	141	324	332	1	183	185	1e-65	209
131	Bradi5g02150.1	Traes_3AS_5948B84A0.1	3A	57.8	173	72	1	152	324	332	8	179	181	1e-58	191
131	Bradi5g02150.1	Traes_4BL_5F6926B56.1	4B	56.07	173	75	1	152	324	332	16	187	189	2e-58	191
132	Bradi5g02160.1	Traes_2BS_E836C5A07.1	2B	94.85	330	17	0	14	343	343	88	417	417	0	639
132	Bradi5g02160.1	Traes_2DS_A573188C6.1	2D	95.8	286	12	0	58	343	343	1	286	286	0	562
132	Bradi5g02160.1	Traes_2AS_AD125CB18.1	2A	95.24	189	9	0	155	343	343	22	210	210	2e-128	371
133	Bradi5g02170.1	Traes_2BS_8CE1C72E3.1	2B	95.27	402	19	0	1	402	402	1	402	402	0	774
133	Bradi5g02170.1	Traes_2DS_43C0C8BBD.1	2D	95.03	382	19	0	21	402	402	1	382	382	0	731
133	Bradi5g02170.1	Traes_3B_592CE6F7F.1	3B	78.06	392	85	1	8	399	402	16	406	419	0	639
133	Bradi5g02170.1	Traes_5AL_96E30FD9B.1	5A	93.03	402	25	1	1	402	402	1	399	399	0	748
133	Bradi5g02170.1	Traes_5BL_69D450D3A.1	5B	93.72	382	24	0	21	402	402	1	382	382	0	719
133	Bradi5g02170.1	Traes_5DL_FCF08AEA6.1	5D	92.29	402	28	1	1	402	402	1	399	399	0	739
133	Bradi5g02170.1	Traes_2AS_82A750758.1	2A	93.41	258	17	0	1	258	402	1	258	281	2e-178	503
133	Bradi5g02170.1	Traes_3DS_F74349DF3.1	3D	74.8	250	62	1	150	399	402	1	249	262	3e-137	397
134	Bradi5g02185.1	Traes_2BL_1BAC9D6FC.1	2B	71.43	112	32	0	13	124	125	6	117	117	3e-45	147
134	Bradi5g02185.1	Traes_5BL_E9F6F97E3.1	5B	63.89	72	26	0	53	124	125	80	151	160	1e-29	108
134	Bradi5g02185.1	Traes_2DL_9DCB2856A.1	2D	63.77	69	25	0	32	100	125	3	71	71	4e-24	91.3
134	Bradi5g02185.1	Traes_3B_24788F68E.1	3B	53.16	79	35	2	45	121	125	7	85	102	6e-23	89.4
134	Bradi5g02185.1	Traes_3B_E81E2DBB3.1	3B	54.93	71	32	0	52	122	125	707	777	812	1e-22	94.7
134	Bradi5g02185.1	Traes_5BL_432E6B887.1	5B	56.16	73	30	1	53	123	125	463	535	547	2e-19	84.7
134	Bradi5g02185.1	Traes_4AL_B1EF77D9E.1	4A	56.16	73	30	1	53	123	125	577	649	662	4e-19	84.3
134	Bradi5g02185.1	Traes_5BL_ECD97BE50.1	5B	40.65	123	58	3	3	123	125	230	339	351	1e-16	75.5
134	Bradi5g02185.1	Traes_6AS_110DEE8AA.1	6A	43.9	82	36	2	49	120	125	698	779	799	1e-15	74.7
134	Bradi5g02185.1	Traes_1BL_85AADBE7E.1	1B	46.75	77	40	1	47	122	125	354	430	911	1e-14	71.6
134	Bradi5g02185.1	Traes_1DL_66A4A04CA.1	1D	46.75	77	40	1	47	122	125	721	797	1276	1e-14	72
134	Bradi5g02185.1	Traes_6AS_C6FA837C9.1	6A	43.33	90	39	3	44	122	125	453	541	546	2e-14	70.5
134	Bradi5g02185.1	Traes_7DL_03515F0FB1.1	7D	46.25	80	32	3	51	122	125	720	796	813	1e-13	68.9
134	Bradi5g02185.1	Traes_1BS_46B22F7E0.1	1B	40.51	79	40	3	51	122	125	680	758	775	2e-13	67.8
134	Bradi5g02185.1	Traes_6DS_ECBD84888.1	6D	44.87	78	33	2	53	120	125	751	828	843	2e-13	67.8
134	Bradi5g02185.1	Traes_1DS_F244B4E39.1	1D	41.56	77	38	3	53	122	125	691	767	785	3e-13	67.4
134	Bradi5g02185.1	Traes_1DL_195329532.1	1D	48.48	66	33	1	58	122	125	691	756	1137	9e-13	66.2
134	Bradi5g02185.1	Traes_5DL_B347E5044.1	5D	42.47	73	33	2	57	120	125	698	770	792	9e-13	66.2
134	Bradi5g02185.1	Traes_1DL_E530264B8.1	1D	46.97	66	34	1	58	122	125	716	781	1182	2e-12	65.1
134	Bradi5g02185.1	Traes_1AL_9F7BACB04.1	1A	42.31	78	43	2	46	122	125	232	308	599	5e-12	63.5
134	Bradi5g02185.1	Traes_1AL_431E91379.1	1A	46.97	66	34	1	58	122	125	712	777	1181	7e-12	63.5
134	Bradi5g02185.1	Traes_7AS_20B64812C.1	7A	43.21	81	28	2	57	120	125	717	796	903	7e-12	63.5
134	Bradi5g02185.1	Traes_7DS_BDA15D46D.1	7D	40.79	76	37	2	53	120	125	2	77	92	3e-11	57.8
135	Bradi5g02190.1	Traes_2AS_2785FA0B3.1	2A	90	340	32	2	140	478	478	187	525	525	0	583
135	Bradi5g02190.1	Traes_2BS_8281050F11.1	2B	85.05	428	33	3	52	478	478	1	398	398	0	636
135	Bradi5g02190.1	Traes_2BS_8281050F1.1	2B	85.05	428	33	3	52	478	478	1	398	398	0	636
136	Bradi5g02200.1	Traes_2AS_600F98C3A.1	2A	88.84	224	25	0	22	245	245	21	244	244	3e-144	408
136	Bradi5g02200.1	Traes_2BS_019FCAD9B1.1	2B	87.44	223	28	0	21	243	245	20	242	243	5e-141	400
136	Bradi5g02200.1	Traes_2BS_019FCAD9B.1	2B	87.44	223	28	0	21	243	245	20	242	243	5e-141	400
136	Bradi5g02200.1	Traes_2DS_A30883A61.1	2D	92.71	192	14	0	54	245	245	1	192	192	1e-128	367
136	Bradi5g02200.1	Traes_7BS_259FD8B7C.1	7B	58.47	183	76	0	57	239	245	28	210	219	8e-76	233
136	Bradi5g02200.1	Traes_2AS_DCACC5AF9.1	2A	56.42	179	78	0	62	240	245	29	207	214	4e-71	221
136	Bradi5g02200.1	Traes_2BS_C9C1D03CE.1	2B	56.42	179	78	0	62	240	245	29	207	214	4e-71	221
136	Bradi5g02200.1	Traes_2DS_F722A52EA.1	2D	56.42	179	78	0	62	240	245	29	207	214	4e-71	221
136	Bradi5g02200.1	Traes_7DS_2B112FA9C.1	7D	58.43	166	68	1	57	222	245	28	192	201	6e-68	213
136	Bradi5g02200.1	Traes_3B_FE5FD27C7.1	3B	48.39	186	96	0	57	242	245	18	203	242	2e-62	200
136	Bradi5g02200.1	Traes_3AS_473083FFE.1	3A	51.2	166	81	0	57	222	245	18	183	185	8e-60	191
137	Bradi5g02210.1	Traes_7DS_1BF5C690C.1	7D	67.13	362	100	9	142	499	500	1	347	349	2e-155	451
138	Bradi5g02220.1	Traes_1AS_4369A7326.1	1A	63.06	222	73	4	1	219	219	1	216	216	8e-99	291
138	Bradi5g02220.1	Traes_1DS_FAFBEA3BC.1	1D	60	220	83	2	1	219	219	1	216	216	4e-91	271
138	Bradi5g02220.1	Traes_1AL_2B4385CDC.1	1A	54.63	227	93	3	1	219	219	1	225	225	1e-84	254
138	Bradi5g02220.1	Traes_7DS_EDF4F3552.1	7D	53.1	226	96	3	1	218	219	1	224	225	3e-83	251
138	Bradi5g02220.1	Traes_7AS_82D5892F4.1	7A	52.42	227	98	3	1	219	219	1	225	225	5e-82	248
138	Bradi5g02220.1	Traes_7DS_934DA3BBE.1	7D	54.19	227	94	3	1	219	219	1	225	225	6e-82	248
138	Bradi5g02220.1	Traes_1BL_376BEA363.1	1B	52.86	227	97	2	1	219	219	1	225	225	9e-82	248
138	Bradi5g02220.1	Traes_7BS_89CB673E1.1	7B	52.91	223	95	3	5	219	219	6	226	226	2e-80	244
138	Bradi5g02220.1	Traes_7BS_B7C39FDD0.1	7B	61.48	135	52	0	85	219	219	4	138	138	2e-59	187
138	Bradi5g02220.1	Traes_7DS_D0D6D3D62.1	7D	52.46	183	76	4	1	175	219	1	180	180	1e-57	184
138	Bradi5g02220.1	Traes_7AS_BC38CEEE21.1	7A	42.79	222	120	3	1	219	219	1	218	218	2e-55	180
138	Bradi5g02220.1	Traes_7AS_BC38CEEE2.1	7A	42.79	222	120	3	1	219	219	1	218	218	2e-55	180
138	Bradi5g02220.1	Traes_4AL_044132AF3.1	4A	40.09	222	126	3	1	219	219	1	218	218	3e-52	172
138	Bradi5g02220.1	Traes_3AS_C2D5D1D38.1	3A	52.94	153	67	3	31	179	219	33	184	187	8e-51	167
138	Bradi5g02220.1	Traes_3AS_4ACD4BB1E.1	3A	42.71	192	103	3	31	219	219	33	220	220	9e-50	165
138	Bradi5g02220.1	Traes_3AS_73E3AE2ED.1	3A	42.71	192	103	3	31	219	219	33	220	220	9e-50	165
139	Bradi5g02240.1	Traes_7BL_6EAAD1A2B.1	7B	68.72	601	183	4	408	1006	1006	423	1020	1020	0	819
139	Bradi5g02240.1	Traes_7DL_04B66D5B5.1	7D	70.32	603	172	5	408	1006	1006	354	953	953	0	833
139	Bradi5g02240.1	Traes_7DL_4E7722640.1	7D	68.18	594	178	7	408	997	1006	284	870	870	0	791
140	Bradi5g02260.1	Traes_2BS_DFC825EBF.1	2B	91.57	249	21	0	1	249	249	1	249	249	3e-153	431
140	Bradi5g02260.1	Traes_2AS_BBE5262D9.1	2A	91.75	206	17	0	44	249	249	8	213	213	2e-120	347
141	Bradi5g02270.1	Traes_2BS_3BE74AB33.1	2B	88.31	325	33	2	7	331	331	2	321	321	0	576
142	Bradi5g02280.1	Traes_2BS_457A03DD9.1	2B	68.8	125	25	5	57	172	180	51	170	174	2e-40	138
142	Bradi5g02280.1	Traes_2AS_484015532.1	2A	68.29	123	28	4	57	172	180	10	128	132	3e-40	136
143	Bradi5g02290.1	Traes_2BS_748FD4958.1	2B	67.95	518	114	17	1	489	489	1	495	495	0	611
143	Bradi5g02290.1	Traes_2AS_184D85E5C.1	2A	79.73	296	45	7	198	489	489	179	463	463	1e-156	458
143	Bradi5g02290.1	Traes_7DL_6F6E91869.1	7D	44.47	416	197	13	31	428	489	21	420	474	1e-101	317
143	Bradi5g02290.1	Traes_7AL_AB301BDD3.1	7A	43.75	416	200	13	31	428	489	33	432	486	3e-95	301
144	Bradi5g02300.1	Traes_2AS_B96BB2490.1	2A	80.25	714	118	4	1	709	709	1	696	696	0	1165
144	Bradi5g02300.1	Traes_2BS_23097C174.1	2B	81.23	714	111	5	1	709	709	201	896	896	0	1173
144	Bradi5g02300.1	Traes_2DS_32D9480D5.1	2D	80.81	714	114	5	1	709	709	206	901	901	0	1172
145	Bradi5g02310.1	Traes_2BS_23097C174.1	2B	60	200	61	4	18	209	275	17	205	896	2e-59	205
145	Bradi5g02310.1	Traes_2DS_32D9480D5.1	2D	54.19	203	65	4	19	209	275	24	210	901	3e-50	179
146	Bradi5g02320.1	Traes_2AS_8FCC59363.1	2A	74.09	413	95	3	1	406	679	14	421	428	0	600
146	Bradi5g02320.1	Traes_2AS_AC62A3F1C.1	2A	71.06	667	170	8	16	669	679	29	685	688	0	961
146	Bradi5g02320.1	Traes_2AS_D659E88E9.1	2A	69.39	673	187	10	1	659	679	14	681	689	0	927
146	Bradi5g02320.1	Traes_2BS_0DAA8A464.1	2B	56.08	658	239	16	1	631	679	28	662	674	0	676
146	Bradi5g02320.1	Traes_2BS_519074A91.1	2B	73.6	678	160	8	1	669	679	14	681	684	0	988
146	Bradi5g02320.1	Traes_2BS_B047E604A.1	2B	70.13	529	140	7	40	558	679	1	521	521	0	744
146	Bradi5g02320.1	Traes_5BL_FCC51E166.1	5B	45.59	397	163	12	1	373	679	14	381	393	3e-84	275
147	Bradi5g02330.1	Traes_2AS_E899EC1A7.1	2A	94.06	303	18	0	17	319	319	3	305	305	0	565
147	Bradi5g02330.1	Traes_2BS_4E5639007.1	2B	91.88	320	23	2	1	319	319	1	318	318	0	571
147	Bradi5g02330.1	Traes_2BS_3B5DE7AF2.1	2B	50.51	293	135	3	35	318	319	21	312	315	2e-90	276
147	Bradi5g02330.1	Traes_2AS_503A45FF0.1	2A	50.51	293	135	3	35	318	319	21	312	315	3e-90	276
147	Bradi5g02330.1	Traes_2DS_4FD37331F.1	2D	50.51	293	135	3	35	318	319	21	312	315	3e-90	276
148	Bradi5g02340.1	Traes_2AS_D11AD107B.1	2A	82.4	341	58	1	77	415	415	4	344	344	0	535
148	Bradi5g02340.1	Traes_2BS_4A4C9BD80.1	2B	82.73	417	70	1	1	415	415	1	417	417	0	654
148	Bradi5g02340.1	Traes_2DS_64EC7E533.1	2D	82.06	418	72	2	1	415	415	1	418	418	0	626
148	Bradi5g02340.1	Traes_3B_B03DDA24B.1	3B	71.16	378	100	3	1	369	415	1	378	380	2e-161	464
148	Bradi5g02340.1	Traes_3AL_F313AABA6.1	3A	86.88	221	29	0	195	415	415	1	221	221	2e-130	379
148	Bradi5g02340.1	Traes_3DL_4574DE1DA.1	3D	86.88	221	29	0	195	415	415	1	221	221	3e-126	368
149	Bradi5g02350.1	Traes_3AL_9EFDF544B.1	3A	43.31	254	138	1	137	390	397	193	440	443	2e-63	213
149	Bradi5g02350.1	Traes_3B_8877FE8B1.1	3B	43.31	254	138	1	137	390	397	193	440	443	1e-62	211
149	Bradi5g02350.1	Traes_3DL_641140C60.1	3D	42.75	262	136	3	137	390	397	193	448	451	2e-61	208
149	Bradi5g02350.1	Traes_1DL_0616D9443.1	1D	41.31	259	146	1	137	395	397	183	435	436	9e-60	203
149	Bradi5g02350.1	Traes_4AS_FD9FAE3D8.1	4A	40.56	249	123	7	138	370	397	98	337	358	1e-45	164
150	Bradi5g02360.1	Traes_3DL_F2940E8CD.1	3D	62.53	846	271	14	139	977	981	4	810	816	0	983
150	Bradi5g02360.1	Traes_7AS_FF757AF79.1	7A	59.64	835	281	15	159	977	981	3	797	801	0	938
150	Bradi5g02360.1	Traes_3DS_CF86B86E6.1	3D	44.06	581	278	13	338	899	981	1	553	740	4e-138	436
151	Bradi5g02380.1	Traes_2AS_453C10ECC.1	2A	85.97	549	75	2	69	617	617	1	547	547	0	964
151	Bradi5g02380.1	Traes_2BS_425B98155.1	2B	85.48	606	87	1	12	617	617	13	617	617	0	1046
151	Bradi5g02380.1	Traes_1BL_C87C08CEE.1	1B	44.17	575	311	6	43	615	617	3	569	572	5e-159	473
151	Bradi5g02380.1	Traes_1AL_103266D84.1	1A	44.07	565	305	7	53	615	617	2	557	560	5e-154	460
152	Bradi5g02390.1	Traes_2BS_B965837BA.1	2B	88.41	207	24	0	1	207	207	1	207	207	1e-135	384
152	Bradi5g02390.1	Traes_2AS_67817FEBC.1	2A	88	125	15	0	83	207	207	29	153	153	3e-76	230
153	Bradi5g02410.1	Traes_2DS_F56C81F55.1	2D	48.7	193	72	5	7	183	184	26	207	250	1e-43	149
153	Bradi5g02410.1	Traes_3AS_3EE486D91.1	3A	46.79	109	44	5	7	114	184	36	131	217	6e-18	79.7
154	Bradi5g02420.1	Traes_5BL_31BBCBD25.1	5B	67.05	173	53	2	72	240	256	74	246	250	7e-72	224
155	Bradi5g02447.1	Traes_2BS_718E091E0.1	2B	81.01	237	20	2	1	212	212	10	246	246	2e-137	389
155	Bradi5g02447.1	Traes_2AS_6C89A3064.1	2A	80.85	235	22	1	1	212	212	36	270	270	4e-137	390
155	Bradi5g02447.1	Traes_2DS_9CAAFC49D.1	2D	81.36	236	20	2	1	212	212	61	296	296	4e-136	388
155	Bradi5g02447.1	Traes_6DL_36006E6FD.1	6D	52.12	236	89	2	1	212	212	35	270	270	5e-84	254
155	Bradi5g02447.1	Traes_6AL_DBADE56B9.1	6A	52.12	236	89	2	1	212	212	26	261	261	8e-84	254
155	Bradi5g02447.1	Traes_6BL_A2132D36B.1	6B	63.33	180	66	0	33	212	212	75	254	254	8e-83	251
155	Bradi5g02447.1	Traes_2DL_8DC335117.1	2D	50.43	234	92	2	3	212	212	16	249	249	3e-80	244
155	Bradi5g02447.1	Traes_2BL_8F164996C.1	2B	50.43	234	92	2	3	212	212	28	261	261	5e-80	244
155	Bradi5g02447.1	Traes_7DL_5FB506499.1	7D	61.93	176	67	0	34	209	212	13	188	190	7e-80	241
155	Bradi5g02447.1	Traes_4BL_C74A9C0D0.1	4B	61.11	180	70	0	33	212	212	140	319	319	1e-78	242
155	Bradi5g02447.1	Traes_4DL_6B139C9A6.1	4D	61.11	180	70	0	33	212	212	140	319	319	1e-78	242
155	Bradi5g02447.1	Traes_4AS_DCA9D3963.1	4A	61.11	180	70	0	33	212	212	140	319	319	2e-78	242
155	Bradi5g02447.1	Traes_7AL_48C12B23E.1	7A	61.02	177	69	0	33	209	212	80	256	258	3e-78	239
155	Bradi5g02447.1	Traes_4DS_6DB86B788.1	4D	52.04	196	93	1	18	212	212	122	317	317	3e-68	216
155	Bradi5g02447.1	Traes_4BS_450BEE2CD.1	4B	52.04	196	93	1	18	212	212	122	317	317	4e-67	213
155	Bradi5g02447.1	Traes_4AL_E3B6E78A0.1	4A	52.03	123	59	0	18	140	212	122	244	255	3e-40	141
156	Bradi5g02460.1	Traes_2BS_B6CB560AF1.1	2B	72.6	562	130	9	1	550	550	1	550	550	0	769
156	Bradi5g02460.1	Traes_7DL_28611AD8D.1	7D	53.82	327	128	9	24	347	550	17	323	323	4e-103	318
157	Bradi5g02480.1	Traes_2BS_1296C983D.1	2B	43.56	1056	428	27	5	993	1007	3	957	969	0	622
157	Bradi5g02480.1	Traes_5BL_213C8B59D.1	5B	42.8	507	255	10	443	941	1007	43	522	569	8e-104	340
158	Bradi5g02490.1	Traes_2AL_01E90E61A.1	2A	70.21	423	122	3	1	420	795	83	504	504	0	617
158	Bradi5g02490.1	Traes_2AL_2FF596524.1	2A	69.62	520	154	4	257	776	795	2	517	519	0	738
158	Bradi5g02490.1	Traes_2AL_D3C8E5FC8.1	2A	70.44	609	175	4	1	606	795	12	618	618	0	874
158	Bradi5g02490.1	Traes_2AL_DFE14F538.1	2A	71.88	576	157	5	101	675	795	1	572	576	0	822
158	Bradi5g02490.1	Traes_2AL_FEC6F1D3E.1	2A	70.83	576	164	4	1	574	795	83	656	656	0	818
158	Bradi5g02490.1	Traes_2AS_B78968A63.1	2A	91.32	795	69	0	1	795	795	81	875	875	0	1535
158	Bradi5g02490.1	Traes_2BL_28A7E0BF8.1	2B	69.95	792	227	7	1	787	795	12	797	797	0	1102
158	Bradi5g02490.1	Traes_2BL_523E05502.1	2B	71.17	784	220	6	1	782	795	12	791	794	0	1138
158	Bradi5g02490.1	Traes_2BS_0D1935045.1	2B	90.94	795	72	0	1	795	795	22	816	816	0	1522
158	Bradi5g02490.1	Traes_2BS_8CC1ED8A2.1	2B	74.17	631	160	3	1	630	795	22	650	670	0	962
158	Bradi5g02490.1	Traes_2DL_5DE01AEFF.1	2D	69.12	557	168	3	58	612	795	19	573	598	0	779
158	Bradi5g02490.1	Traes_2DL_76460989D.1	2D	70.66	784	225	5	1	782	795	83	863	870	0	1121
158	Bradi5g02490.1	Traes_2DL_92AC6AFF4.1	2D	71.05	791	221	6	1	789	795	40	824	827	0	1135
158	Bradi5g02490.1	Traes_2DL_9346CF4EB.1	2D	70.45	785	225	6	1	782	795	12	792	795	0	1119
158	Bradi5g02490.1	Traes_2DS_F947457A4.1	2D	91.19	795	70	0	1	795	795	81	875	875	0	1517
159	Bradi5g02500.1	Traes_2DS_F947457A4.1	2D	83.58	67	10	1	3	69	71	2	67	875	3e-29	111
159	Bradi5g02500.1	Traes_2AS_B78968A63.1	2A	82.09	67	11	1	3	69	71	2	67	875	2e-28	108
159	Bradi5g02500.1	Traes_2AL_424A330E5.1	2A	66.04	53	14	1	18	66	71	17	69	69	1e-14	64.7
159	Bradi5g02500.1	Traes_2BL_5D5DCD68E.1	2B	63.64	55	16	1	18	68	71	13	67	84	1e-14	64.7
159	Bradi5g02500.1	Traes_2DL_9A21D7731.1	2D	59.32	59	18	2	18	70	71	13	71	144	1e-13	63.5
159	Bradi5g02500.1	Traes_2AS_ABB7A97FA.1	2A	63.08	65	17	3	7	66	71	2	64	341	3e-12	61.6
159	Bradi5g02500.1	Traes_2AL_01E90E61A.1	2A	57.41	54	18	1	18	66	71	13	66	504	8e-11	58.2
159	Bradi5g02500.1	Traes_2BL_C5A1C8C48.1	2B	69.05	42	9	1	29	66	71	26	67	67	1e-10	54.3
159	Bradi5g02500.1	Traes_2DL_76460989D.1	2D	54.17	48	18	1	27	70	71	23	70	870	5e-10	56.2
159	Bradi5g02500.1	Traes_2DL_124BF9CB4.1	2D	58.49	53	19	1	8	60	71	12	61	507	4e-09	53.1
159	Bradi5g02500.1	Traes_2AL_1AD2DDF83.1	2A	56.6	53	20	1	8	60	71	12	61	508	5e-09	52.8
159	Bradi5g02500.1	Traes_2AL_FEC6F1D3E.1	2A	57.14	56	19	1	20	70	71	15	70	656	3e-07	47.8
159	Bradi5g02500.1	Traes_2AS_C47F28085.1	2A	45.59	68	31	3	1	67	71	1	63	520	5e-06	44.3
159	Bradi5g02500.1	Traes_2DL_D05A0E5A9.1	2D	41.38	58	32	1	6	63	71	22	77	1602	6e-06	44.3
159	Bradi5g02500.1	Traes_2AL_8747AE16A.1	2A	41.38	58	32	1	6	63	71	22	77	2410	7e-06	43.9
159	Bradi5g02500.1	Traes_2BL_E46DC08A4.1	2B	41.38	58	32	1	6	63	71	22	77	2410	7e-06	43.9
160	Bradi5g02510.1	Traes_2DS_DC26EB88F.1	2D	72.46	207	47	2	1	197	197	21	227	227	3e-99	291
160	Bradi5g02510.1	Traes_2AS_F66955CD0.1	2A	91.16	147	13	0	51	197	197	75	221	221	1e-94	279
160	Bradi5g02510.1	Traes_2BS_6F86CA9F01.1	2B	90.18	112	11	0	86	197	197	1	112	112	6e-70	212
161	Bradi5g02520.1	Traes_2AS_5273120F4.1	2A	88.71	363	41	0	96	458	476	1	363	363	0	663
161	Bradi5g02520.1	Traes_2AS_EBCD1C99B.1	2A	88.19	381	45	0	96	476	476	1	381	381	0	686
161	Bradi5g02520.1	Traes_2BS_41BB88428.1	2B	83.55	310	50	1	160	468	476	1	310	313	0	525
161	Bradi5g02520.1	Traes_2BS_DEEA7F991.1	2B	85.47	475	69	0	2	476	476	4	478	478	0	791
161	Bradi5g02520.1	Traes_2DS_3C61BC6AC.1	2D	83.68	429	50	1	2	430	476	4	412	412	0	699
161	Bradi5g02520.1	Traes_5DL_A90913036.1	5D	54.03	459	204	2	9	461	476	23	480	481	3e-171	495
161	Bradi5g02520.1	Traes_6DL_82C9277E6.1	6D	54.27	433	198	0	29	461	476	3	435	442	6e-171	493
161	Bradi5g02520.1	Traes_6AL_2C03082B3.1	6A	51.96	460	219	1	2	461	476	10	467	471	1e-168	489
161	Bradi5g02520.1	Traes_5BL_AE99FDF89.1	5B	52.93	461	210	2	1	461	476	27	480	484	3e-165	481
161	Bradi5g02520.1	Traes_5AL_3AC102570.1	5A	56.62	325	140	1	137	461	476	18	341	342	1e-125	374
161	Bradi5g02520.1	Traes_1AL_14BFFD9EA.1	1A	44.6	435	235	2	30	459	476	61	494	497	7e-115	352
161	Bradi5g02520.1	Traes_1AL_449465EF7.1	1A	45.52	435	226	4	30	459	476	68	496	499	3e-113	347
161	Bradi5g02520.1	Traes_1DL_7FD4EA081.1	1D	45.72	409	218	2	55	459	476	1	409	412	3e-113	344
161	Bradi5g02520.1	Traes_4BL_8F2D39ABB.1	4B	43.78	434	235	3	30	459	476	56	484	487	2e-106	330
161	Bradi5g02520.1	Traes_4DL_5C635C96A.1	4D	43.78	434	235	3	30	459	476	58	486	489	8e-106	328
161	Bradi5g02520.1	Traes_6DL_D8B55F1A3.1	6D	48.1	343	161	2	25	367	476	1	326	332	2e-98	303
161	Bradi5g02520.1	Traes_1BL_E595222FC.1	1B	43.99	391	202	4	77	459	476	1	382	385	1e-93	293
161	Bradi5g02520.1	Traes_5AL_1B2F49BEB.1	5A	43.99	366	201	2	98	459	476	2	367	370	2e-93	292
161	Bradi5g02520.1	Traes_1BL_49F8F7A44.1	1B	44.59	370	199	2	95	459	476	10	378	381	8e-92	288
161	Bradi5g02520.1	Traes_5AL_6CA0FC1E8.1	5A	42.08	366	208	2	98	459	476	2	367	370	1e-88	280
161	Bradi5g02520.1	Traes_1BL_99C748D51.1	1B	43.98	332	182	2	98	425	476	13	344	344	9e-85	268
161	Bradi5g02520.1	Traes_4BL_D1CB36B2B.1	4B	42.27	343	194	2	121	459	476	1	343	346	4e-77	249
161	Bradi5g02520.1	Traes_1DL_580C04A3D.1	1D	44.78	297	158	2	118	409	476	14	309	310	8e-74	239
161	Bradi5g02520.1	Traes_4DL_20679A7EA.1	4D	40.43	324	187	2	4	322	476	9	331	331	3e-71	233
161	Bradi5g02520.1	Traes_4DL_9DA4D36B8.1	4D	42.52	301	169	2	167	463	476	3	303	319	5e-65	216
161	Bradi5g02520.1	Traes_1DL_FB514F75B.1	1D	42.86	273	156	0	77	349	476	1	273	301	7e-64	213
161	Bradi5g02520.1	Traes_4DL_4BB6D697E.1	4D	42.21	289	163	2	175	459	476	3	291	294	6e-62	207
162	Bradi5g02730.1	Traes_2BS_FC53255DE.1	2B	55.02	538	200	8	4	533	538	6	509	510	0	567
162	Bradi5g02730.1	Traes_2DS_988925F1A.1	2D	55.73	524	191	7	4	517	538	15	507	522	0	575
162	Bradi5g02730.1	Traes_4AL_5AA5EBC03.1	4A	60.78	510	172	6	4	511	538	47	530	557	0	627
162	Bradi5g02730.1	Traes_4AL_6A895C8C0.1	4A	60.31	509	174	6	4	510	538	47	529	557	0	619
162	Bradi5g02730.1	Traes_4AL_C56125840.1	4A	70.92	502	130	3	29	529	538	1	487	488	0	729
162	Bradi5g02730.1	Traes_4AL_D70AE8BE9.1	4A	56.79	530	204	6	19	537	538	2	517	528	0	592
162	Bradi5g02730.1	Traes_4BL_8A75B60E2.1	4B	70.71	519	148	3	4	520	538	5	521	523	0	756
162	Bradi5g02730.1	Traes_4BS_27217AD61.1	4B	56.8	544	212	5	4	537	538	14	544	555	0	608
162	Bradi5g02730.1	Traes_4DS_F2C36025E.1	4D	56.6	530	205	6	19	537	538	2	517	528	0	588
162	Bradi5g02730.1	Traes_5BL_1CF10603C.1	5B	74	500	116	4	5	495	538	9	503	503	0	759
162	Bradi5g02730.1	Traes_5BL_FC28B66D8.1	5B	74.61	512	120	2	4	505	538	5	516	536	0	787
162	Bradi5g02730.1	Traes_5DL_391DF2590.1	5D	72.73	528	127	4	4	529	538	5	517	519	0	785
162	Bradi5g02730.1	Traes_5DL_D473C031B.1	5D	69.76	496	116	5	29	516	538	1	470	470	0	701
162	Bradi5g02730.1	Traes_5DL_E15C27E9B.1	5D	69.76	496	116	5	29	516	538	1	470	470	0	701
162	Bradi5g02730.1	Traes_6AL_D2BE73957.1	6A	60.77	520	198	4	4	517	538	5	524	534	0	659
162	Bradi5g02730.1	Traes_6DL_057F2930B.1	6D	60.19	520	201	4	4	517	538	5	524	534	0	650
162	Bradi5g02730.1	Traes_7AS_F4E37E481.1	7A	60.71	509	172	6	4	510	538	47	529	557	0	623
162	Bradi5g02730.1	Traes_4AL_1DC8B2EC7.1	4A	66.13	372	122	3	151	520	538	1	370	384	4e-178	512
162	Bradi5g02730.1	Traes_4AL_959311BC9.1	4A	65.95	370	122	3	151	518	538	1	368	374	9e-178	510
162	Bradi5g02730.1	Traes_4DL_B1EFA8FB3.1	4D	64.54	361	98	2	2	353	538	3	342	342	3e-157	457
162	Bradi5g02730.1	Traes_4BL_0F9E7D1F3.1	4B	71.33	300	74	3	29	322	538	1	294	299	2e-150	437
162	Bradi5g02730.1	Traes_4BL_6B6CD65E5.1	4B	66.89	299	95	3	219	515	538	1	297	308	2e-143	420
162	Bradi5g02730.1	Traes_4DL_229E76188.1	4D	65.33	300	102	2	107	404	538	1	300	300	2e-142	417
162	Bradi5g02730.1	Traes_4AL_B174DBADB.1	4A	68.68	281	78	3	219	492	538	1	278	344	2e-126	378
163	Bradi5g02740.1	Traes_1AL_58318C2E0.1	1A	90.89	779	71	0	144	922	922	1	779	779	0	1474
163	Bradi5g02740.1	Traes_1BL_FE7317276.1	1B	88.31	924	106	1	1	922	922	1	924	924	0	1678
163	Bradi5g02740.1	Traes_1DL_528476008.1	1D	90.15	802	79	0	121	922	922	1	802	802	0	1514
163	Bradi5g02740.1	Traes_5AL_78EF9DE6E.1	5A	43.68	641	348	4	285	922	922	1	631	631	0	550
163	Bradi5g02740.1	Traes_5BL_9791391ED1.1	5B	41.78	608	348	4	321	922	922	45	652	652	9e-172	519
163	Bradi5g02740.1	Traes_6DS_05CAF5D04.1	6D	40.03	592	323	2	332	922	922	3	563	563	1e-155	474
163	Bradi5g02740.1	Traes_3AL_710D3F8021.1	3A	40.87	575	300	3	353	922	922	1	540	540	3e-154	470
163	Bradi5g02740.1	Traes_7AL_B5A390A35.1	7A	40.04	562	304	3	362	922	922	2	531	531	3e-152	464
163	Bradi5g02740.1	Traes_1DL_D9F44722A.1	1D	40.29	546	321	2	382	922	922	4	549	549	4e-152	464
163	Bradi5g02740.1	Traes_2AL_D25F0E5FB.1	2A	40.43	564	331	3	361	922	922	68	628	628	7e-151	464
163	Bradi5g02740.1	Traes_7DS_32EFB7CD0.1	7D	41.92	563	289	6	362	922	922	2	528	528	4e-148	453
163	Bradi5g02740.1	Traes_2BL_3022D02371.1	2B	40.46	571	308	4	353	922	922	37	576	576	7e-148	454
163	Bradi5g02740.1	Traes_2DS_BF02A75C5.1	2D	40.18	555	294	4	372	922	922	2	522	522	1e-146	449
163	Bradi5g02740.1	Traes_7DS_1DD0D02E7.1	7D	40.11	546	294	3	378	922	922	1	514	514	7e-146	447
163	Bradi5g02740.1	Traes_5BL_FAB985C54.1	5B	40.47	556	298	3	368	922	922	8	531	531	3e-145	446
163	Bradi5g02740.1	Traes_6AL_D65636DBE.1	6A	40	570	304	6	356	922	922	2	536	536	7e-145	445
163	Bradi5g02740.1	Traes_2BS_80CE1BDCE.1	2B	44.89	470	258	1	454	922	922	24	493	493	2e-143	440
163	Bradi5g02740.1	Traes_4AS_C7DE35DC8.1	4A	40.07	554	289	6	378	922	922	1	520	520	4e-140	432
163	Bradi5g02740.1	Traes_4DL_6C1E96E68.1	4D	40.25	554	288	6	378	922	922	1	520	520	3e-138	427
163	Bradi5g02740.1	Traes_3B_B489051EE.1	3B	41.27	521	265	6	411	922	922	3	491	491	3e-134	416
164	Bradi5g02750.1	Traes_2BS_FC53255DE.1	2B	74.61	512	121	7	3	512	512	6	510	510	0	748
164	Bradi5g02750.1	Traes_2DS_988925F1A.1	2D	59.57	512	186	9	3	502	512	15	517	522	0	575
164	Bradi5g02750.1	Traes_4AL_5AA5EBC03.1	4A	62.02	516	182	6	3	511	512	47	555	557	0	621
164	Bradi5g02750.1	Traes_4AL_6A895C8C0.1	4A	62.21	516	181	6	3	511	512	47	555	557	0	617
164	Bradi5g02750.1	Traes_4AL_C56125840.1	4A	54.38	502	179	7	28	499	512	1	482	488	0	527
164	Bradi5g02750.1	Traes_4BL_8A75B60E2.1	4B	56.57	525	188	9	3	497	512	5	519	523	0	564
164	Bradi5g02750.1	Traes_5BL_1CF10603C.1	5B	58.23	498	174	7	4	470	512	9	503	503	0	564
164	Bradi5g02750.1	Traes_5BL_FC28B66D8.1	5B	57.4	547	181	8	3	512	512	5	536	536	0	585
164	Bradi5g02750.1	Traes_5DL_391DF2590.1	5D	55.18	531	187	6	3	502	512	5	515	519	0	572
164	Bradi5g02750.1	Traes_5DL_D473C031B.1	5D	56.44	489	169	5	28	491	512	1	470	470	0	542
164	Bradi5g02750.1	Traes_5DL_E15C27E9B.1	5D	56.44	489	169	5	28	491	512	1	470	470	0	542
164	Bradi5g02750.1	Traes_7AS_F4E37E481.1	7A	62.79	516	178	6	3	511	512	47	555	557	0	623
164	Bradi5g02750.1	Traes_4BS_27217AD61.1	4B	50.83	543	217	10	3	510	512	14	541	555	9e-176	511
164	Bradi5g02750.1	Traes_6AL_D2BE73957.1	6A	49.81	526	224	8	3	494	512	5	524	534	7e-173	503
164	Bradi5g02750.1	Traes_6DL_057F2930B.1	6D	49.62	526	225	8	3	494	512	5	524	534	3e-171	499
164	Bradi5g02750.1	Traes_4AL_D70AE8BE9.1	4A	50.09	527	217	9	17	510	512	1	514	528	6e-170	495
164	Bradi5g02750.1	Traes_4DS_F2C36025E.1	4D	50.09	529	214	10	17	510	512	1	514	528	2e-169	494
164	Bradi5g02750.1	Traes_4AL_1DC8B2EC7.1	4A	53.25	385	144	7	146	505	512	1	374	384	2e-126	379
164	Bradi5g02750.1	Traes_4AL_959311BC9.1	4A	54.37	366	137	5	146	486	512	1	361	374	3e-126	378
164	Bradi5g02750.1	Traes_4DL_B1EFA8FB3.1	4D	55.46	357	122	7	3	341	512	5	342	342	5e-124	371
164	Bradi5g02750.1	Traes_4BL_0F9E7D1F3.1	4B	61.02	295	92	5	28	304	512	1	290	299	2e-116	350
164	Bradi5g02750.1	Traes_4DL_229E76188.1	4D	55.23	306	118	5	101	393	512	1	300	300	3e-105	321
164	Bradi5g02750.1	Traes_4BL_6B6CD65E5.1	4B	53.36	298	122	3	201	486	512	1	293	308	2e-102	315
164	Bradi5g02750.1	Traes_4AL_B174DBADB.1	4A	54.45	281	111	3	201	467	512	1	278	344	9e-89	280
165	Bradi5g02760.1	Traes_2BS_FC53255DE.1	2B	60.29	491	177	8	13	498	526	1	478	510	0	580
165	Bradi5g02760.1	Traes_2DS_988925F1A.1	2D	80.61	521	99	2	6	526	526	4	522	522	0	851
165	Bradi5g02760.1	Traes_4AL_5AA5EBC03.1	4A	66.6	497	158	3	10	504	526	40	530	557	0	692
165	Bradi5g02760.1	Traes_4AL_6A895C8C0.1	4A	66.33	496	159	3	10	503	526	40	529	557	0	689
165	Bradi5g02760.1	Traes_4AL_C56125840.1	4A	56.54	497	168	7	42	511	526	1	476	488	0	556
165	Bradi5g02760.1	Traes_4AL_D70AE8BE9.1	4A	52.77	506	201	6	31	507	526	1	497	528	0	524
165	Bradi5g02760.1	Traes_4BL_8A75B60E2.1	4B	59.13	526	176	9	13	508	526	1	517	523	0	600
165	Bradi5g02760.1	Traes_4BS_27217AD61.1	4B	53.17	521	206	6	16	507	526	13	524	555	0	541
165	Bradi5g02760.1	Traes_4DS_F2C36025E.1	4D	53.16	506	199	6	31	507	526	1	497	528	0	526
165	Bradi5g02760.1	Traes_5BL_1CF10603C.1	5B	59.17	507	172	7	13	488	526	1	503	503	0	595
165	Bradi5g02760.1	Traes_5BL_FC28B66D8.1	5B	59.81	520	171	7	13	498	526	1	516	536	0	604
165	Bradi5g02760.1	Traes_5DL_391DF2590.1	5D	57.5	527	175	7	13	511	526	1	506	519	0	596
165	Bradi5g02760.1	Traes_5DL_D473C031B.1	5D	57.17	488	169	6	42	508	526	1	469	470	0	553
165	Bradi5g02760.1	Traes_5DL_E15C27E9B.1	5D	57.17	488	169	6	42	508	526	1	469	470	0	553
165	Bradi5g02760.1	Traes_6AL_D2BE73957.1	6A	52.73	531	211	8	13	510	526	1	524	534	0	551
165	Bradi5g02760.1	Traes_6DL_057F2930B.1	6D	52.44	532	211	9	13	510	526	1	524	534	0	545
165	Bradi5g02760.1	Traes_7AS_F4E37E481.1	7A	66.53	496	158	3	10	503	526	40	529	557	0	687
165	Bradi5g02760.1	Traes_4DL_B1EFA8FB3.1	4D	57.82	358	121	6	13	356	526	1	342	342	5e-132	392
165	Bradi5g02760.1	Traes_4AL_1DC8B2EC7.1	4A	54.28	374	140	7	158	508	526	1	366	384	2e-129	387
165	Bradi5g02760.1	Traes_4AL_959311BC9.1	4A	54.28	374	140	7	158	508	526	1	366	374	2e-129	387
165	Bradi5g02760.1	Traes_4BL_0F9E7D1F3.1	4B	63.18	296	93	4	42	324	526	1	293	299	1e-125	374
165	Bradi5g02760.1	Traes_4DL_229E76188.1	4D	58.54	287	106	4	114	391	526	1	283	300	2e-112	340
165	Bradi5g02760.1	Traes_4BL_6B6CD65E5.1	4B	52.63	304	125	4	219	509	526	1	298	308	8e-103	316
165	Bradi5g02760.1	Traes_4AL_B174DBADB.1	4A	51.77	282	117	2	219	485	526	1	278	344	3e-85	271
166	Bradi5g02770.1	Traes_2BS_FC53255DE.1	2B	60.08	521	188	8	53	568	570	4	509	510	0	588
166	Bradi5g02770.1	Traes_2DS_988925F1A.1	2D	63	500	178	3	52	547	570	12	508	522	0	627
166	Bradi5g02770.1	Traes_4AL_5AA5EBC03.1	4A	80.64	563	101	4	8	570	570	3	557	557	0	921
166	Bradi5g02770.1	Traes_4AL_6A895C8C0.1	4A	81.28	561	97	4	8	568	570	3	555	557	0	924
166	Bradi5g02770.1	Traes_4AL_C56125840.1	4A	56.71	499	174	6	80	553	570	1	482	488	0	555
166	Bradi5g02770.1	Traes_4BL_8A75B60E2.1	4B	58.41	517	181	6	52	540	570	2	512	523	0	589
166	Bradi5g02770.1	Traes_4BS_27217AD61.1	4B	52.93	512	213	6	54	540	570	13	521	555	0	528
166	Bradi5g02770.1	Traes_5BL_1CF10603C.1	5B	60.68	501	171	5	50	524	570	3	503	503	0	605
166	Bradi5g02770.1	Traes_5BL_FC28B66D8.1	5B	61.32	517	164	6	52	534	570	2	516	536	0	615
166	Bradi5g02770.1	Traes_5DL_391DF2590.1	5D	59.06	530	173	8	52	555	570	2	513	519	0	602
166	Bradi5g02770.1	Traes_5DL_D473C031B.1	5D	57.73	485	167	5	80	543	570	1	468	470	0	558
166	Bradi5g02770.1	Traes_5DL_E15C27E9B.1	5D	57.73	485	167	5	80	543	570	1	468	470	0	558
166	Bradi5g02770.1	Traes_6AL_D2BE73957.1	6A	52.27	528	224	5	52	552	570	2	528	534	0	541
166	Bradi5g02770.1	Traes_6DL_057F2930B.1	6D	52.27	528	224	5	52	552	570	2	528	534	0	538
166	Bradi5g02770.1	Traes_7AS_F4E37E481.1	7A	82.06	563	93	4	8	570	570	3	557	557	0	931
166	Bradi5g02770.1	Traes_4AL_D70AE8BE9.1	4A	52.52	497	208	6	69	540	570	1	494	528	1e-172	504
166	Bradi5g02770.1	Traes_4DS_F2C36025E.1	4D	52.52	497	208	6	69	540	570	1	494	528	1e-172	504
166	Bradi5g02770.1	Traes_4DL_B1EFA8FB3.1	4D	57.94	359	119	5	52	396	570	2	342	342	6e-136	404
166	Bradi5g02770.1	Traes_4AL_959311BC9.1	4A	53.68	367	140	5	198	540	570	1	361	374	1e-126	381
166	Bradi5g02770.1	Traes_4AL_1DC8B2EC7.1	4A	53.68	367	140	5	198	540	570	1	361	384	2e-126	380
166	Bradi5g02770.1	Traes_4BL_0F9E7D1F3.1	4B	63.64	297	94	4	80	365	570	1	294	299	1e-123	370
166	Bradi5g02770.1	Traes_4DL_229E76188.1	4D	57.84	306	112	4	154	448	570	1	300	300	4e-115	348
167	Bradi5g02780.1	Traes_2AS_FD604A816.1	2A	66.32	389	128	2	83	469	469	1	388	388	0	533
167	Bradi5g02780.1	Traes_2BS_14CA35D5D.1	2B	67.83	460	141	2	12	467	469	5	461	463	0	638
167	Bradi5g02780.1	Traes_2DS_8917CF955.1	2D	88.31	308	36	0	161	468	469	1	308	311	0	578
167	Bradi5g02780.1	Traes_5BS_D8E13BD7B.1	5B	66.24	471	151	4	1	469	469	1	465	465	0	639
167	Bradi5g02780.1	Traes_5DS_19AE064C1.1	5D	67.38	469	145	4	1	467	469	1	463	464	0	647
167	Bradi5g02780.1	Traes_5BL_8F04303FE.1	5B	51.11	452	210	8	20	465	469	9	455	460	2e-150	441
167	Bradi5g02780.1	Traes_2DS_5CE0A969D.1	2D	67.3	263	86	0	205	467	469	3	265	267	7e-133	389
167	Bradi5g02780.1	Traes_5BL_06DB85856.1	5B	52	375	172	6	17	385	469	18	390	390	3e-129	385
167	Bradi5g02780.1	Traes_2AS_D4D8974D3.1	2A	69.79	235	70	1	233	467	469	1	234	236	1e-118	351
167	Bradi5g02780.1	Traes_2BS_D89C56A09.1	2B	59.87	299	116	3	71	367	469	1	297	310	2e-113	341
167	Bradi5g02780.1	Traes_5BL_7DCDD0F91.1	5B	52.76	290	127	5	182	468	469	2	284	286	1e-97	300
167	Bradi5g02780.1	Traes_6DL_C2F558F7E.1	6D	49.68	314	148	5	109	417	469	1	309	310	2e-96	298
167	Bradi5g02780.1	Traes_5BL_C0367D3F5.1	5B	49.42	259	100	3	204	461	469	1	229	248	9e-79	249
168	Bradi5g02800.1	Traes_2DS_799943F75.1	2D	74.07	81	20	1	1	81	81	1	80	80	8e-37	122
168	Bradi5g02800.1	Traes_2BS_EBDC36B65.1	2B	72.84	81	21	1	1	81	81	1	80	80	5e-36	120
168	Bradi5g02800.1	Traes_2BS_C31DC4A47.1	2B	72.84	81	21	1	1	81	81	1	80	80	2e-35	119
168	Bradi5g02800.1	Traes_2AS_FE68F1679.1	2A	70.37	81	23	1	1	81	81	1	80	80	2e-34	116
168	Bradi5g02800.1	Traes_2BS_D1FE7DEBD.1	2B	70.37	81	23	1	1	81	81	1	80	80	3e-34	115
168	Bradi5g02800.1	Traes_2AS_9DF4284D3.1	2A	69.23	65	19	1	1	65	81	1	64	64	2e-24	90.5
169	Bradi5g02830.1	Traes_2BS_6E5CCE54F.1	2B	77.91	86	17	2	29	113	113	1	85	85	4e-42	137
169	Bradi5g02830.1	Traes_2BS_B4B6980A9.1	2B	77.91	86	17	2	29	113	113	1	85	85	1e-41	135
169	Bradi5g02830.1	Traes_2AS_EBFCA3AD6.1	2A	73.86	88	21	2	27	113	113	16	102	102	2e-41	136
169	Bradi5g02830.1	Traes_2DS_E2FD28BBC.1	2D	76.74	86	18	2	29	113	113	1	85	85	2e-41	135
169	Bradi5g02830.1	Traes_2DS_6182EF594.1	2D	75.58	86	19	2	29	113	113	1	85	85	8e-40	131
169	Bradi5g02830.1	Traes_2AS_03158984F.1	2A	74.42	86	20	2	29	113	113	1	85	85	8e-39	129
169	Bradi5g02830.1	Traes_2BS_D3D9744F4.1	2B	72.13	61	14	2	51	110	113	23	81	84	3e-22	86.3
170	Bradi5g02840.1	Traes_2BS_097E54394.1	2B	68.42	76	24	0	1	76	76	1	76	76	4e-31	107
170	Bradi5g02840.1	Traes_2DS_8000374131.1	2D	68.42	76	24	0	1	76	76	1	76	76	5e-31	107
170	Bradi5g02840.1	Traes_2DS_800037413.1	2D	68.42	76	24	0	1	76	76	1	76	76	5e-31	107
170	Bradi5g02840.1	Traes_2AS_0C03C4F29.1	2A	68.42	76	24	0	1	76	76	1	76	76	1e-30	106
170	Bradi5g02840.1	Traes_2BS_9BC0AED8F.1	2B	60.76	79	28	1	1	76	76	1	79	79	5e-21	81.6
170	Bradi5g02840.1	Traes_2AS_29CF270C8.1	2A	59.49	79	29	1	1	76	76	1	79	79	3e-20	79.7
170	Bradi5g02840.1	Traes_2DS_5333AA27C.1	2D	58.62	58	21	1	22	76	76	2	59	59	5e-17	70.9
170	Bradi5g02840.1	Traes_7AS_CC48D0C77.1	7A	48.1	79	34	3	1	76	76	1	75	75	6e-14	63.2
170	Bradi5g02840.1	Traes_3AL_F20756901.1	3A	46.3	54	29	0	23	76	76	24	77	77	1e-12	59.3
170	Bradi5g02840.1	Traes_3DL_794B10D16.1	3D	48.15	54	28	0	23	76	76	24	77	77	1e-12	60.1
170	Bradi5g02840.1	Traes_4BL_E9D7F2B00.1	4B	43.75	80	40	1	1	75	76	1	80	83	1e-12	59.7
170	Bradi5g02840.1	Traes_3B_48BD5F0EE.1	3B	51.02	49	24	0	28	76	76	25	73	73	2e-12	58.9
170	Bradi5g02840.1	Traes_4BL_3F28119E9.1	4B	50.94	53	26	0	23	75	76	42	94	96	3e-12	58.9
170	Bradi5g02840.1	Traes_4DL_909858768.1	4D	50	48	24	0	28	75	76	33	80	83	2e-11	56.2
170	Bradi5g02840.1	Traes_4BL_9A9C3DF6F.1	4B	50	48	24	0	28	75	76	33	80	83	6e-11	55.5
170	Bradi5g02840.1	Traes_3AL_A5A6F8761.1	3A	53.06	49	21	1	28	76	76	78	124	124	2e-10	54.7
170	Bradi5g02840.1	Traes_1DS_6C2231368.1	1D	45.88	85	37	3	1	76	76	1	85	85	3e-10	53.5
170	Bradi5g02840.1	Traes_1DS_A3E684932.1	1D	42.17	83	41	2	1	76	76	1	83	83	1e-09	51.6
170	Bradi5g02840.1	Traes_1BS_947181DF9.1	1B	45.9	61	31	1	18	76	76	22	82	82	2e-09	51.2
170	Bradi5g02840.1	Traes_3B_3B8F2A117.1	3B	44.44	54	28	1	23	76	76	24	75	75	3e-09	50.8
170	Bradi5g02840.1	Traes_1DS_9D5166C61.1	1D	46.58	73	34	2	9	76	76	11	83	83	4e-09	50.4
170	Bradi5g02840.1	Traes_1BS_B69C128C2.1	1B	44.07	59	31	1	20	76	76	25	83	83	2e-08	48.1
170	Bradi5g02840.1	Traes_1DS_62EBE581B.1	1D	42.17	83	41	2	1	76	76	1	83	83	2e-08	48.5
170	Bradi5g02840.1	Traes_2DL_9D3C220D8.1	2D	43.86	57	30	1	21	75	76	27	83	85	2e-08	48.1
170	Bradi5g02840.1	Traes_6AS_6C6DC68C2.1	6A	45.1	51	26	1	28	76	76	33	83	83	2e-08	48.1
170	Bradi5g02840.1	Traes_3DL_1EFA2E8A1.1	3D	44.19	43	24	0	23	65	76	51	93	96	6e-08	47
170	Bradi5g02840.1	Traes_1BS_F0643F7171.1	1B	43.08	65	30	2	19	76	76	13	77	77	7e-08	47
170	Bradi5g02840.1	Traes_1BS_F0643F717.1	1B	43.08	65	30	2	19	76	76	13	77	77	7e-08	47
170	Bradi5g02840.1	Traes_1BS_F0643F7172.1	1B	43.08	65	30	2	19	76	76	13	77	77	7e-08	47
170	Bradi5g02840.1	Traes_2BL_BD8DBA189.1	2B	42.17	83	39	2	3	76	76	4	86	86	7e-08	47
170	Bradi5g02840.1	Traes_1AS_4A4AF5B9D.1	1A	47.06	51	25	1	28	76	76	33	83	83	8e-08	46.6
170	Bradi5g02840.1	Traes_1AS_8749E47E3.1	1A	47.06	51	25	1	28	76	76	33	83	83	1e-07	46.2
170	Bradi5g02840.1	Traes_1DS_71FC77DBB.1	1D	45.1	51	26	1	28	76	76	33	83	83	1e-07	46.6
170	Bradi5g02840.1	Traes_1BS_484C586DD.1	1B	45.1	51	26	1	28	76	76	34	84	84	2e-07	45.8
170	Bradi5g02840.1	Traes_1AS_90426254D.1	1A	45.1	51	26	1	28	76	76	33	83	83	3e-07	45.1
170	Bradi5g02840.1	Traes_1AS_6896175FE.1	1A	43.37	83	40	3	1	76	76	1	83	83	4e-07	44.7
170	Bradi5g02840.1	Traes_1DS_75204F135.1	1D	43.14	51	27	1	28	76	76	37	87	87	6e-07	44.3
170	Bradi5g02840.1	Traes_5BL_C4B27C0A9.1	5B	40	60	34	2	19	76	76	19	78	78	8e-07	43.9
170	Bradi5g02840.1	Traes_1AS_28467798F.1	1A	45.1	51	26	1	28	76	76	33	83	83	1e-06	43.5
170	Bradi5g02840.1	Traes_1BS_27474466D.1	1B	40.68	59	33	1	20	76	76	25	83	83	5e-06	41.6
171	Bradi5g02860.1	Traes_2BS_821F5F141.1	2B	76.32	925	208	6	1	917	919	1	922	922	0	1385
172	Bradi5g02870.1	Traes_1DL_29F70492C.1	1D	55.85	897	327	9	192	1084	1087	1	832	833	0	977
172	Bradi5g02870.1	Traes_2AS_537A8D6B5.1	2A	87.21	876	109	2	213	1087	1087	1	874	874	0	1536
172	Bradi5g02870.1	Traes_2BS_C57F6F3AD.1	2B	85.93	988	134	3	101	1087	1087	1	984	984	0	1720
[truncated: 5,583 more rows]
